# Supplementary material for: Allosteric substrate release by a sialic acid TRAP transporter substrate binding protein
Source: Commun Biol. 2024 Nov 23;7:1559. doi: 10.1038/s42003-024-07263-6 (PMC11585616; doi:10.1038/s42003-024-07263-6)
Supplement: Supplementary file 3 — Supplementary Data 1 [file 42003_2024_7263_MOESM3_ESM.xlsx]

## Sheet: Figure 2a
VcSiaP					VHH VcP #1					VHH VcP #2					VcSiaP+VHH VcP #1					VcSiaP+VHH VcP #2					VcSiaP+VHH VcP #1+VHH VcP #2
MW_V	Molar Mass: Peak	retention_volume	UV		MW_V	Molar Mass: Peak	retention_volume	UV		MW_V	Molar Mass: Peak	retention_volume	UV		MW_V	Molar Mass: Peak	retention_volume	UV		MW_V	Molar Mass: Peak	retention_volume	UV		MW_V	Molar Mass: Peak	retention_volume	UV
17.0292	35541.4	0.00318333	3.2799e-05		19.0371	16249.3	0.000458333	2.19616e-05		18.9631	16193.2	0.000233333	1.26848e-05		16.6893	53147.5	0.00318333	2.3054e-05		16.6479	51072.2	0.002725	3.20423e-05		16.3078	71201.5	0.0025	3.00207e-05
17.0333	35394.5	0.00727823	3.77269e-05		19.0412	16372.7	0.00455322	2.59142e-05		18.9672	16228.6	0.00432822	1.65454e-05		16.6934	52985.6	0.00727823	2.71767e-05		16.652	50902.1	0.00681989	3.61731e-05		16.3119	70959.3	0.00659489	3.45182e-05
17.0374	35277.4	0.0113731	4.25164e-05		19.0453	16332.1	0.00864812	3.01899e-05		18.9713	16215.4	0.00842312	2.03818e-05		16.6975	52750.4	0.0113731	3.10921e-05		16.6561	50771.5	0.0109148	4.0076e-05		16.316	70644.1	0.0106898	3.87922e-05
17.0415	35166.7	0.015468	4.70877e-05		19.0494	16297.6	0.012743	3.45659e-05		18.9754	16183	0.012518	2.40594e-05		16.7016	52556.8	0.015468	3.47311e-05		16.6602	50650.7	0.0150097	4.37516e-05		16.3201	70384.1	0.0147847	4.28069e-05
17.0456	35063.7	0.0195629	5.12907e-05		19.0535	16267.2	0.0168379	3.88443e-05		18.9795	16156.8	0.0166129	2.75669e-05		16.7057	52381.8	0.0195629	3.80737e-05		16.6643	50521.1	0.0191046	4.71071e-05		16.3242	70152.9	0.0188796	4.65869e-05
17.0497	34958.8	0.0236578	5.50833e-05		19.0576	16241.3	0.0209328	4.29196e-05		18.9836	16143.6	0.0207078	3.09202e-05		16.7098	52171.9	0.0236578	4.10462e-05		16.6684	50363.2	0.0231995	4.99081e-05		16.3283	69781.9	0.0229745	5.01175e-05
17.0538	34826.7	0.0277527	5.82394e-05		19.0617	16211.4	0.0250277	4.67088e-05		18.9877	16128.9	0.0248027	3.41115e-05		16.7139	51938.1	0.0277527	4.33015e-05		16.6725	50139.1	0.0272944	5.22438e-05		16.3324	69444.3	0.0270694	5.32358e-05
17.0579	34707.5	0.0318476	6.07672e-05		19.0657	16174	0.0291226	5.01957e-05		18.9918	16115.2	0.0288976	3.7043e-05		16.718	51834.7	0.0318476	4.46616e-05		16.6766	50025.8	0.0313893	5.40785e-05		16.3365	69178.2	0.0311643	5.5964e-05
17.062	34606.6	0.0359425	6.2783e-05		19.0698	16146.5	0.0332175	5.30962e-05		18.9959	16100.5	0.0329925	3.96869e-05		16.7221	51689.2	0.0359425	4.52502e-05		16.6807	49901.7	0.0354841	5.53977e-05		16.3406	69073.1	0.0352591	5.83925e-05
17.0661	34512.7	0.0400374	6.41591e-05		19.0739	16121	0.0373124	5.52634e-05		19	16076.8	0.0370874	4.18714e-05		16.7262	51602.6	0.0400374	4.53919e-05		16.6848	49770.6	0.039579	5.66064e-05		16.3447	68719.7	0.039354	6.04384e-05
17.0702	34416.7	0.0441323	6.49603e-05		19.078	16098.4	0.0414072	5.68246e-05		19.0041	16052.4	0.0411822	4.36311e-05		16.7303	51429.5	0.0441323	4.53582e-05		16.6889	49662.4	0.0436739	5.77668e-05		16.3488	68517.2	0.0434489	6.2023e-05
17.0743	34317.9	0.0482272	6.53862e-05		19.0821	16072.9	0.0455021	5.79749e-05		19.0082	16033.4	0.0452771	4.49817e-05		16.7344	51262.4	0.0482271	4.52166e-05		16.693	49557.4	0.0477688	5.88345e-05		16.3529	68305.6	0.0475438	6.31394e-05
17.0784	34238.6	0.0523221	6.55653e-05		19.0862	16034.5	0.049597	5.87815e-05		19.0123	16025.7	0.049372	4.59241e-05		16.7385	51142.4	0.052322	4.50303e-05		16.6971	49462.2	0.0518637	5.97927e-05		16.357	68038.2	0.0516387	6.38176e-05
17.0825	34104	0.0564169	6.56679e-05		19.0903	16006.7	0.0536919	5.92012e-05		19.0164	15986.4	0.0534669	4.65299e-05		16.7426	50965.7	0.0564169	4.48279e-05		16.7012	49343.1	0.0559586	6.0671e-05		16.3611	67883.1	0.0557336	6.42069e-05
17.0865	34016.5	0.0605118	6.56564e-05		19.0944	15975.2	0.0577868	5.9238e-05		19.0205	15949.9	0.0575618	4.69558e-05		16.7467	50789.7	0.0605118	4.45371e-05		16.7053	49162.5	0.0600535	6.14881e-05		16.3652	67656.8	0.0598285	6.42068e-05
17.0906	33956	0.0646067	6.55763e-05		19.0985	15961.3	0.0618817	5.88028e-05		19.0246	15921	0.0616567	4.72192e-05		16.7508	50644.6	0.0646067	4.38382e-05		16.7094	49097.9	0.0641484	6.20218e-05		16.3693	67446.7	0.0639234	6.38801e-05
17.0947	33856.4	0.0687016	6.5468e-05		19.1026	15935.3	0.0659766	5.79319e-05		19.0287	15909.2	0.0657516	4.71454e-05		16.7549	50549.4	0.0687016	4.2764e-05		16.7135	48987.2	0.0682433	6.23832e-05		16.3734	67262.7	0.0680183	6.33582e-05
17.0988	33762.4	0.0727965	6.52809e-05		19.1067	15904.2	0.0700715	5.6957e-05		19.0328	15883.3	0.0698465	4.69025e-05		16.759	50448.7	0.0727965	4.14013e-05		16.7176	48909.1	0.0723382	6.25768e-05		16.3774	67070	0.0721132	6.25443e-05
17.1029	33691.6	0.0768914	6.4944e-05		19.1108	15884.2	0.0741664	5.6007e-05		19.0369	15853.6	0.0739414	4.65131e-05		16.763	50310.8	0.0768914	3.98008e-05		16.7216	48783.3	0.0764331	6.25723e-05		16.3815	66883.3	0.0762081	6.14871e-05
17.107	33624	0.0809863	6.42093e-05		19.1149	15859.7	0.0782613	5.47564e-05		19.041	15839.6	0.0780363	4.58218e-05		16.7671	50189.1	0.0809863	3.8058e-05		16.7257	48627.3	0.080528	6.24008e-05		16.3856	66694.1	0.080303	6.02132e-05
17.1111	33505.9	0.0850812	6.31189e-05		19.119	15831.6	0.0823562	5.32796e-05		19.045	15821.7	0.0821312	4.49436e-05		16.7712	50075	0.0850812	3.62402e-05		16.7298	48519.2	0.0846229	6.20373e-05		16.3897	66532.9	0.0843979	5.87152e-05
17.1152	33425.2	0.0891761	6.19786e-05		19.1231	15805	0.0864511	5.18095e-05		19.0491	15797.1	0.0862261	4.38187e-05		16.7753	49908.3	0.0891761	3.44269e-05		16.7339	48415.3	0.0887178	6.13274e-05		16.3938	66253.8	0.0884928	5.69692e-05
17.1193	33347.6	0.093271	6.07118e-05		19.1272	15777.8	0.0905459	5.03363e-05		19.0532	15766.6	0.0903209	4.25465e-05		16.7794	49793.4	0.093271	3.26615e-05		16.738	48341.9	0.0928126	6.02804e-05		16.3979	66128.1	0.0925876	5.50076e-05
17.1234	33280.4	0.0973659	5.9195e-05		19.1313	15764.5	0.0946408	4.88006e-05		19.0573	15740.7	0.0944158	4.12905e-05		16.7835	49680.8	0.0973658	3.09632e-05		16.7421	48259.4	0.0969075	5.87437e-05		16.402	65898.8	0.0966825	5.29725e-05
17.1275	33236.9	0.101461	5.76725e-05		19.1354	15750	0.0987357	4.71605e-05		19.0614	15722.2	0.0985107	4.00899e-05		16.7876	49626.8	0.101461	2.93349e-05		16.7462	48150.5	0.101002	5.69404e-05		16.4061	65737.1	0.100777	5.08272e-05
17.1316	33167.5	0.105556	5.62387e-05		19.1395	15729	0.102831	4.55206e-05		19.0655	15694.9	0.102606	3.89193e-05		16.7917	49512.7	0.105556	2.77062e-05		16.7503	48056.1	0.105097	5.51348e-05		16.4102	65695.7	0.104872	4.86107e-05
17.1357	33078.7	0.109651	5.48812e-05		19.1435	15695.8	0.106926	4.39304e-05		19.0696	15671.9	0.106701	3.76088e-05		16.7958	49397.7	0.109651	2.60726e-05		16.7544	48000.5	0.109192	5.33825e-05		16.4143	65531.7	0.108967	4.64673e-05
17.1398	33032.5	0.113745	5.3522e-05		19.1476	15677.8	0.11102	4.23378e-05		19.0737	15659.6	0.110795	3.61916e-05		16.7999	49326.7	0.113745	2.44964e-05		16.7585	47942	0.113287	5.17089e-05		16.4184	65384.5	0.113062	4.44025e-05
17.1439	32991.7	0.11784	5.22045e-05		19.1517	15666.6	0.115115	4.08092e-05		19.0778	15628	0.11489	3.47585e-05		16.804	49197.5	0.11784	2.28941e-05		16.7626	47840.4	0.117382	5.02195e-05		16.4225	65155.1	0.117157	4.25875e-05
17.148	32918.9	0.121935	5.10222e-05		19.1558	15661.7	0.11921	3.9389e-05		19.0819	15609.1	0.118985	3.32997e-05		16.8081	49066.4	0.121935	2.12897e-05		16.7667	47729.5	0.121477	4.88404e-05		16.4266	64954.4	0.121252	4.10643e-05
17.1521	32849.8	0.12603	5.00624e-05		19.1599	15662.7	0.123305	3.80586e-05		19.086	15577.5	0.12308	3.17737e-05		16.8122	48980.2	0.12603	1.98459e-05		16.7708	47630.2	0.125572	4.75186e-05		16.4307	64814.3	0.125347	3.97334e-05
17.1562	32817.9	0.130125	4.92153e-05		19.164	15642.2	0.1274	3.68054e-05		19.0901	15548.2	0.127175	3.02821e-05		16.8163	48900.6	0.130125	1.86172e-05		16.7749	47591.6	0.129667	4.61892e-05		16.4348	64707	0.129442	3.85528e-05
17.1603	32766.3	0.13422	4.8388e-05		19.1681	15625.6	0.131495	3.563e-05		19.0942	15523.5	0.13127	2.88934e-05		16.8204	48800.3	0.13422	1.75582e-05		16.779	47519.4	0.133762	4.48556e-05		16.4389	64612.8	0.133537	3.7464e-05
17.1644	32716.9	0.138315	4.75657e-05		19.1722	15605.4	0.13559	3.45625e-05		19.0983	15505.4	0.135365	2.76333e-05		16.8245	48715.7	0.138315	1.6612e-05		16.7831	47474.7	0.137856	4.348e-05		16.443	64481.5	0.137631	3.6426e-05
17.1684	32677.3	0.14241	4.67054e-05		19.1763	15589.2	0.139685	3.36359e-05		19.1024	15488.2	0.13946	2.64996e-05		16.8286	48651.8	0.14241	1.57587e-05		16.7872	47398.8	0.141951	4.19691e-05		16.4471	64324.4	0.141726	3.54298e-05
17.1725	32631.1	0.146505	4.57447e-05		19.1804	15574.6	0.14378	3.27795e-05		19.1065	15474	0.143555	2.54207e-05		16.8327	48570.3	0.146505	1.4965e-05		16.7913	47318.4	0.146046	4.04527e-05		16.4512	64223.2	0.145821	3.42985e-05
17.1766	32591.2	0.150599	4.46804e-05		19.1845	15557.3	0.147874	3.19574e-05		19.1106	15462.4	0.147649	2.43658e-05		16.8368	48503	0.150599	1.41702e-05		16.7954	47281.2	0.150141	3.89987e-05		16.4553	64027.2	0.149916	3.3106e-05
17.1807	32552.7	0.154694	4.37232e-05		19.1886	15546.5	0.151969	3.11297e-05		19.1147	15441.8	0.151744	2.32006e-05		16.8409	48397.6	0.154694	1.33547e-05		16.7994	47227.6	0.154236	3.75902e-05		16.4593	63929.8	0.154011	3.19591e-05
17.1848	32506.9	0.158789	4.31037e-05		19.1927	15535.1	0.156064	3.0352e-05		19.1188	15418.7	0.155839	2.20784e-05		16.8449	48313	0.158789	1.24408e-05		16.8035	47142.4	0.158331	3.63263e-05		16.4634	63790.2	0.158106	3.08246e-05
17.1889	32463.9	0.162884	4.28012e-05		19.1968	15522.1	0.160159	2.96334e-05		19.1228	15403.4	0.159934	2.10437e-05		16.849	48279	0.162884	1.15456e-05		16.8076	47095.1	0.162426	3.51932e-05		16.4675	63700.9	0.162201	2.97075e-05
17.193	32435.9	0.166979	4.27415e-05		19.2009	15518	0.164254	2.89619e-05		19.1269	15387.9	0.164029	2.00807e-05		16.8531	48195.7	0.166979	1.07158e-05		16.8117	47065.7	0.166521	3.41398e-05		16.4716	63606.6	0.166296	2.86402e-05
17.1971	32419.4	0.171074	4.30232e-05		19.205	15500.4	0.168349	2.83248e-05		19.131	15374.8	0.168124	1.92894e-05		16.8572	48126.9	0.171074	9.92451e-06		16.8158	47032.3	0.170616	3.31524e-05		16.4757	63529.9	0.170391	2.75675e-05
17.2012	32400.9	0.175169	4.36443e-05		19.2091	15484.9	0.172444	2.77157e-05		19.1351	15363.3	0.172219	1.86627e-05		16.8613	48087.7	0.175169	9.16248e-06		16.8199	47004.5	0.174711	3.22505e-05		16.4798	63455.6	0.174486	2.64296e-05
17.2053	32363.2	0.179264	4.43091e-05		19.2132	15472.2	0.176539	2.71101e-05		19.1392	15372.1	0.176314	1.81349e-05		16.8654	48039.5	0.179264	8.50384e-06		16.824	46949.1	0.178805	3.13668e-05		16.4839	63343.9	0.17858	2.53866e-05
17.2094	32318.5	0.183359	4.49009e-05		19.2173	15452.9	0.180634	2.66791e-05		19.1433	15369.1	0.180409	1.76628e-05		16.8695	47959.3	0.183359	7.91114e-06		16.8281	46888.9	0.1829	3.04688e-05		16.488	63249.3	0.182675	2.44594e-05
17.2135	32304.8	0.187454	4.53895e-05		19.2214	15447	0.184728	2.64573e-05		19.1474	15361.5	0.184503	1.72339e-05		16.8736	47887.8	0.187453	7.33668e-06		16.8322	46828.8	0.186995	2.94739e-05		16.4921	63107.8	0.18677	2.34659e-05
17.2176	32259.1	0.191548	4.57408e-05		19.2254	15436.3	0.188823	2.64989e-05		19.1515	15346.1	0.188598	1.6833e-05		16.8777	47836.5	0.191548	6.7726e-06		16.8363	46804.8	0.19109	2.82709e-05		16.4962	63004.2	0.190865	2.23419e-05
17.2217	32238.5	0.195643	4.59972e-05		19.2295	15430.5	0.192918	2.66241e-05		19.1556	15325.6	0.192693	1.65744e-05		16.8818	47791.5	0.195643	6.20275e-06		16.8404	46762.6	0.195185	2.71474e-05		16.5003	62984.5	0.19496	2.12865e-05
17.2258	32232.9	0.199738	4.61194e-05		19.2336	15422.1	0.197013	2.67401e-05		19.1597	15316	0.196788	1.65308e-05		16.8859	47756.3	0.199738	5.40795e-06		16.8445	46731	0.19928	2.61343e-05		16.5044	62932.9	0.199055	2.03244e-05
17.2299	32206.8	0.203833	4.62486e-05		19.2377	15415.9	0.201108	2.68023e-05		19.1638	15308.2	0.200883	1.6583e-05		16.89	47725.1	0.203833	4.51074e-06		16.8486	46697.9	0.203375	2.51811e-05		16.5085	62833.3	0.20315	1.94044e-05
17.234	32193.9	0.207928	4.64098e-05		19.2418	15409.2	0.205203	2.67179e-05		19.1679	15301.6	0.204978	1.66525e-05		16.8941	47680.1	0.207928	3.62747e-06		16.8527	46688.3	0.20747	2.43561e-05		16.5126	62775.4	0.207245	1.85149e-05
17.2381	32172.4	0.212023	4.65641e-05		19.2459	15398	0.209298	2.64829e-05		19.172	15294.9	0.209073	1.67144e-05		16.8982	47644.2	0.212023	2.76678e-06		16.8568	46660	0.211565	2.36431e-05		16.5167	62710.7	0.21134	1.74855e-05
17.2422	32159	0.216118	4.67045e-05		19.25	15387.6	0.213393	2.61397e-05		19.1761	15289.5	0.213168	1.67629e-05		16.9023	47589.2	0.216118	1.93019e-06		16.8609	46623.3	0.215659	2.30803e-05		16.5208	62633.6	0.215434	1.64345e-05
17.2463	32147.5	0.220213	4.68148e-05		19.2541	15377.3	0.217488	2.58269e-05		19.1802	15283.2	0.217263	1.66229e-05		16.9064	47555.6	0.220213	1.10672e-06		16.865	46601.1	0.219754	2.27216e-05		16.5249	62504.9	0.219529	1.54268e-05
17.2503	32131.5	0.224308	4.68824e-05		19.2582	15372.9	0.221582	2.5573e-05		19.1843	15272.8	0.221357	1.63255e-05		16.9105	47511.1	0.224307	2.61365e-07		16.8691	46579.7	0.223849	2.25444e-05		16.529	62456.6	0.223624	1.44525e-05
17.2544	32123.2	0.228402	4.68906e-05		19.2623	15366.1	0.225677	2.53647e-05		19.1884	15264.4	0.225452	1.60303e-05		16.9146	47470.1	0.228402	-3.47322e-07		16.8732	46558.3	0.227944	2.24421e-05		16.5331	62428.2	0.227719	1.34667e-05
17.2585	32116.8	0.232497	4.68545e-05		19.2664	15357.4	0.229772	2.5236e-05		19.1925	15258.6	0.229547	1.5999e-05		16.9187	47457.8	0.232497	-6.59617e-07		16.8773	46543.5	0.232039	2.23432e-05		16.5372	62374.8	0.231814	1.24809e-05
17.2626	32108.2	0.236592	4.67754e-05		19.2705	15357.4	0.233867	2.51695e-05		19.1966	15246.3	0.233642	1.61534e-05		16.9227	47423.7	0.236592	-7.39415e-07		16.8813	46536.8	0.236134	2.22344e-05		16.5412	62351.5	0.235909	1.13676e-05
17.2667	32101.6	0.240687	4.66514e-05		19.2746	15349.7	0.237962	2.51288e-05		19.2007	15246.8	0.237737	1.63378e-05		16.9268	47405.7	0.240687	-7.41425e-07		16.8854	46535.2	0.240229	2.19792e-05		16.5453	62293.7	0.240004	1.00208e-05
17.2708	32087.5	0.244782	4.64054e-05		19.2787	15340.7	0.242057	2.50349e-05		19.2047	15240	0.241832	1.65018e-05		16.9309	47385	0.244782	-7.44505e-07		16.8895	46515.7	0.244324	2.15173e-05		16.5494	62254.3	0.244099	8.80679e-06
17.2749	32083.9	0.248877	4.61172e-05		19.2828	15332.3	0.246152	2.48603e-05		19.2088	15237.6	0.245927	1.66397e-05		16.935	47354.3	0.248877	-7.56324e-07		16.8936	46499.4	0.248419	2.10406e-05		16.5535	62184.7	0.248194	8.06481e-06
17.279	32078.8	0.252972	4.58503e-05		19.2869	15328.4	0.250247	2.4468e-05		19.2129	15237.9	0.250022	1.66228e-05		16.9391	47322.3	0.252972	-7.94013e-07		16.8977	46502.2	0.252513	2.06605e-05		16.5576	62100.3	0.252288	7.8507e-06
17.2831	32074.5	0.257067	4.58395e-05		19.291	15325.5	0.254342	2.37753e-05		19.217	15228	0.254117	1.6386e-05		16.9432	47300.5	0.257067	-7.90728e-07		16.9018	46477.3	0.256608	2.03551e-05		16.5617	62062.3	0.256383	7.81313e-06
17.2872	32075.1	0.261162	4.61418e-05		19.2951	15322.1	0.258436	2.30175e-05		19.2211	15225	0.258211	1.59321e-05		16.9473	47291	0.261162	-7.27575e-07		16.9059	46472.4	0.260703	2.02531e-05		16.5658	62048.2	0.260478	7.80063e-06
17.2913	32071.5	0.265256	4.65374e-05		19.2992	15317.3	0.262531	2.24222e-05		19.2252	15220.2	0.262306	1.53802e-05		16.9514	47280.4	0.265256	-5.2316e-07		16.91	46480	0.264798	2.02994e-05		16.5699	62023.4	0.264573	7.79331e-06
17.2954	32073.3	0.269351	4.69376e-05		19.3032	15312.8	0.266626	2.19797e-05		19.2293	15214.9	0.266401	1.47752e-05		16.9555	47261.9	0.269351	-2.91449e-07		16.9141	46490.2	0.268893	2.0403e-05		16.574	62007	0.268668	7.78278e-06
17.2995	32075.2	0.273446	4.73052e-05		19.3073	15310.3	0.270721	2.17279e-05		19.2334	15210.3	0.270496	1.41436e-05		16.9596	47251.4	0.273446	-9.77149e-08		16.9182	46483	0.272988	2.05061e-05		16.5781	61955.2	0.272763	7.76317e-06
17.3036	32078	0.277541	4.76255e-05		19.3114	15306.6	0.274816	2.15209e-05		19.2375	15207.6	0.274591	1.37318e-05		16.9637	47232.4	0.277541	1.92352e-08		16.9223	46482.7	0.277083	2.05914e-05		16.5822	61927.3	0.276858	7.68473e-06
17.3077	32081.8	0.281636	4.78775e-05		19.3155	15301	0.278911	2.12833e-05		19.2416	15204.8	0.278686	1.35481e-05		16.9678	47216.7	0.281636	1.15451e-07		16.9264	46480.4	0.281178	2.06422e-05		16.5863	61880.5	0.280953	7.54349e-06
17.3118	32085	0.285731	4.8079e-05		19.3196	15299.7	0.283006	2.0971e-05		19.2457	15200.4	0.282781	1.34752e-05		16.9719	47194.3	0.285731	2.98513e-07		16.9305	46480.2	0.285273	2.05635e-05		16.5904	61858	0.285048	7.49505e-06
17.3159	32088.5	0.289826	4.82434e-05		19.3237	15295.3	0.287101	2.0469e-05		19.2498	15197.2	0.286876	1.34339e-05		16.976	47186.1	0.289826	5.21006e-07		16.9346	46480.8	0.289368	2.04774e-05		16.5945	61849.3	0.289143	7.75284e-06
17.32	32092.4	0.293921	4.82307e-05		19.3278	15292.6	0.291196	1.99092e-05		19.2539	15194.5	0.290971	1.33824e-05		16.9801	47182	0.293921	7.53586e-07		16.9387	46484.7	0.293462	2.05304e-05		16.5986	61834.9	0.293237	8.18948e-06
17.3241	32096.5	0.298016	4.80832e-05		19.3319	15288.8	0.295291	1.92564e-05		19.258	15189.9	0.295066	1.33118e-05		16.9842	47178.1	0.298016	9.85164e-07		16.9428	46498.2	0.297557	2.07576e-05		16.6027	61820.1	0.297332	8.63616e-06
17.3281	32102.1	0.302111	4.79527e-05		19.336	15288.3	0.299385	1.87619e-05		19.2621	15185.6	0.29916	1.30642e-05		16.9883	47171.8	0.30211	1.09303e-06		16.9469	46509.2	0.301652	2.11422e-05		16.6068	61823.9	0.301427	8.92515e-06
17.3322	32107.4	0.306205	4.79757e-05		19.3401	15288	0.30348	1.86441e-05		19.2662	15183.5	0.303255	1.2685e-05		16.9924	47162.4	0.306205	1.03277e-06		16.951	46512.7	0.305747	2.16096e-05		16.6109	61827.2	0.305522	9.00746e-06
17.3363	32113.4	0.3103	4.81974e-05		19.3442	15285.6	0.307575	1.87084e-05		19.2703	15183.9	0.30735	1.22793e-05		16.9965	47153.3	0.3103	8.78228e-07		16.9551	46523.2	0.309842	2.20562e-05		16.615	61810	0.309617	8.95717e-06
17.3404	32134.6	0.314395	4.86425e-05		19.3483	15283.8	0.31167	1.8902e-05		19.2744	15178	0.311445	1.19929e-05		17.0006	47144.7	0.314395	6.81912e-07		16.9591	46522.4	0.313937	2.24513e-05		16.619	61791.3	0.313712	8.77437e-06
17.3445	32143.5	0.31849	4.92466e-05		19.3524	15283.4	0.315765	1.91642e-05		19.2785	15177.7	0.31554	1.19051e-05		17.0046	47137.5	0.31849	3.13771e-07		16.9632	46527.5	0.318032	2.29092e-05		16.6231	61786	0.317807	8.45911e-06
17.3486	32137.3	0.322585	4.98844e-05		19.3565	15282.7	0.31986	1.93614e-05		19.2825	15177.3	0.319635	1.20218e-05		17.0087	47141.1	0.322585	3.19864e-10		16.9673	46538.8	0.322127	2.3508e-05		16.6272	61786.5	0.321902	8.11976e-06
17.3527	32142.9	0.32668	5.04905e-05		19.3606	15284	0.323955	1.9455e-05		19.2866	15175.7	0.32373	1.22218e-05		17.0128	47149.6	0.32668	-6.86077e-08		16.9714	46547.4	0.326222	2.41351e-05		16.6313	61786.5	0.325997	7.80045e-06
17.3568	32151.7	0.330775	5.10557e-05		19.3647	15285.6	0.32805	1.94978e-05		19.2907	15173.6	0.327825	1.25495e-05		17.0169	47140.4	0.330775	-4.09624e-08		16.9755	46559.4	0.330316	2.4734e-05		16.6354	61786	0.330091	7.56227e-06
17.3609	32161.7	0.33487	5.16301e-05		19.3688	15285.1	0.332145	1.95133e-05		19.2948	15172.4	0.33192	1.31675e-05		17.021	47124.9	0.33487	-2.17063e-08		16.9796	46570.2	0.334411	2.52565e-05		16.6395	61790.4	0.334186	7.44168e-06
17.365	32170.1	0.338965	5.23884e-05		19.3729	15282.1	0.336239	1.9297e-05		19.2989	15172.2	0.336014	1.398e-05		17.0251	47121.3	0.338964	-2.22473e-08		16.9837	46581	0.338506	2.56857e-05		16.6436	61792.8	0.338281	7.4326e-06
17.3691	32178.5	0.343059	5.32193e-05		19.377	15276.6	0.340334	1.89695e-05		19.303	15172.6	0.340109	1.48059e-05		17.0292	47117.1	0.343059	-3.33358e-08		16.9878	46592.2	0.342601	2.59609e-05		16.6477	61791.9	0.342376	7.60772e-06
17.3732	32188.7	0.347154	5.40445e-05		19.3811	15275.5	0.344429	1.86358e-05		19.3071	15172.4	0.344204	1.55843e-05		17.0333	47115.1	0.347154	-1.67304e-07		16.9919	46612.9	0.346696	2.62679e-05		16.6518	61784.9	0.346471	7.85037e-06
17.3773	32199.3	0.351249	5.4827e-05		19.3851	15274.2	0.348524	1.83016e-05		19.3112	15170.4	0.348299	1.63128e-05		17.0374	47115.9	0.351249	-4.87552e-07		16.996	46630.1	0.350791	2.66319e-05		16.6559	61771.9	0.350566	8.09446e-06
17.3814	32208.9	0.355344	5.5553e-05		19.3892	15272.2	0.352619	1.80926e-05		19.3153	15169.2	0.352394	1.69501e-05		17.0415	47117.6	0.355344	-1.1026e-06		17.0001	46631.6	0.354886	2.70222e-05		16.66	61775.8	0.354661	8.38713e-06
17.3855	32215.9	0.359439	5.61436e-05		19.3933	15270.3	0.356714	1.81575e-05		19.3194	15171.2	0.356489	1.74211e-05		17.0456	47113.8	0.359439	-1.92287e-06		17.0042	46632.2	0.358981	2.74518e-05		16.6641	61780.9	0.358756	8.82837e-06
17.3896	32227.4	0.363534	5.63686e-05		19.3974	15268.3	0.360809	1.83245e-05		19.3235	15172.8	0.360584	1.78099e-05		17.0497	47115.3	0.363534	-2.6868e-06		17.0083	46644	0.363076	2.78766e-05		16.6682	61790.2	0.362851	9.37192e-06
17.3937	32241.1	0.367629	5.63762e-05		19.4015	15268.9	0.364904	1.84864e-05		19.3276	15177.7	0.364679	1.81655e-05		17.0538	47114	0.367629	-3.35486e-06		17.0124	46656.3	0.36717	2.8318e-05		16.6723	61794.7	0.366945	9.88894e-06
17.3978	32242.7	0.371724	5.63307e-05		19.4056	15266.5	0.368999	1.86376e-05		19.3317	15179.1	0.368774	1.84829e-05		17.0579	47110.7	0.371724	-4.09567e-06		17.0165	46669.3	0.371265	2.87569e-05		16.6764	61795.1	0.37104	1.03411e-05
17.4019	32259.7	0.375819	5.62085e-05		19.4097	15266.2	0.373093	1.87651e-05		19.3358	15180.6	0.372868	1.86045e-05		17.062	47109.6	0.375818	-4.96841e-06		17.0206	46681.6	0.37536	2.9142e-05		16.6805	61795.3	0.375135	1.06496e-05
17.406	32274.4	0.379913	5.60073e-05		19.4138	15265.1	0.377188	1.87265e-05		19.3399	15176.8	0.376963	1.84532e-05		17.0661	47108.9	0.379913	-5.85298e-06		17.0247	46693.1	0.379455	2.94608e-05		16.6846	61795.1	0.37923	1.07295e-05
17.41	32285.8	0.384008	5.55253e-05		19.4179	15262	0.381283	1.84838e-05		19.344	15175.6	0.381058	1.81766e-05		17.0702	47110.4	0.384008	-6.69925e-06		17.0288	46701.6	0.38355	2.96191e-05		16.6887	61798.1	0.383325	1.06876e-05
17.4141	32293	0.388103	5.49764e-05		19.422	15258.1	0.385378	1.81085e-05		19.3481	15177.2	0.385153	1.78863e-05		17.0743	47111.6	0.388103	-7.52831e-06		17.0329	46714.8	0.387645	2.96962e-05		16.6928	61809.1	0.38742	1.05774e-05
17.4182	32312.1	0.392198	5.46331e-05		19.4261	15254.3	0.389473	1.7697e-05		19.3522	15179	0.389248	1.76016e-05		17.0784	47103.2	0.392198	-8.11906e-06		17.037	46720.6	0.39174	2.97461e-05		16.6969	61825.4	0.391515	1.04588e-05
17.4223	32322	0.396293	5.43999e-05		19.4302	15251.1	0.393568	1.74668e-05		19.3563	15180.7	0.393343	1.73134e-05		17.0824	47099.6	0.396293	-8.55759e-06		17.041	46731.2	0.395835	2.97426e-05		16.7009	61846.1	0.39561	1.03577e-05
17.4264	32329	0.400388	5.42289e-05		19.4343	15247.7	0.397663	1.76895e-05		19.3604	15181.8	0.397438	1.71008e-05		17.0865	47102.8	0.400388	-8.95785e-06		17.0451	46743.5	0.39993	2.95022e-05		16.705	61853.3	0.399705	1.03394e-05
17.4305	32338.1	0.404483	5.41037e-05		19.4384	15244	0.401758	1.81657e-05		19.3644	15182.7	0.401533	1.71013e-05		17.0906	47093.2	0.404483	-9.33481e-06		17.0492	46757.6	0.404025	2.90964e-05		16.7091	61854.2	0.4038	1.04582e-05
17.4346	32346.7	0.408578	5.39564e-05		19.4425	15243.8	0.405853	1.8687e-05		19.3685	15184	0.405628	1.71693e-05		17.0947	47091	0.408578	-9.56551e-06		17.0533	46768.2	0.408119	2.86208e-05		16.7132	61832.5	0.407894	1.06575e-05
17.4387	32361.6	0.412673	5.37641e-05		19.4466	15239.4	0.409947	1.90646e-05		19.3726	15185.8	0.409722	1.72218e-05		17.0988	47104.4	0.412673	-9.61427e-06		17.0574	46776.4	0.412214	2.81157e-05		16.7173	61828.7	0.411989	1.09675e-05
17.4428	32382.4	0.416768	5.35955e-05		19.4507	15232.2	0.414042	1.924e-05		19.3767	15188.7	0.413817	1.72475e-05		17.1029	47102.6	0.416767	-9.49588e-06		17.0615	46784.7	0.416309	2.75393e-05		16.7214	61826.8	0.416084	1.1442e-05
17.4469	32392.3	0.420862	5.34637e-05		19.4548	15226.4	0.418137	1.9225e-05		19.3808	15191.1	0.417912	1.71345e-05		17.107	47095.1	0.420862	-9.27108e-06		17.0656	46792.1	0.420404	2.6799e-05		16.7255	61831	0.420179	1.19545e-05
17.451	32401	0.424957	5.32971e-05		19.4589	15222.7	0.422232	1.90624e-05		19.3849	15194.3	0.422007	1.66101e-05		17.1111	47096.2	0.424957	-8.85183e-06		17.0697	46796.2	0.424499	2.59013e-05		16.7296	61833	0.424274	1.24367e-05
17.4551	32407.4	0.429052	5.30699e-05		19.4629	15217.9	0.426327	1.87939e-05		19.389	15195.2	0.426102	1.58252e-05		17.1152	47085.8	0.429052	-8.3267e-06		17.0738	46794.1	0.428594	2.52225e-05		16.7337	61835.4	0.428369	1.28868e-05
17.4592	32412.8	0.433147	5.27338e-05		19.467	15210.7	0.430422	1.86665e-05		19.3931	15197.9	0.430197	1.50904e-05		17.1193	47084.7	0.433147	-7.8075e-06		17.0779	46804.6	0.432689	2.49223e-05		16.7378	61837.5	0.432464	1.32785e-05
17.4633	32431.9	0.437242	5.23613e-05		19.4711	15206.3	0.434517	1.86156e-05		19.3972	15198.7	0.434292	1.45642e-05		17.1234	47084.3	0.437242	-7.36993e-06		17.082	46821.2	0.436784	2.4757e-05		16.7419	61841.5	0.436559	1.3722e-05
17.4674	32426.9	0.441337	5.19935e-05		19.4752	15202.3	0.438612	1.85591e-05		19.4013	15202.4	0.438387	1.42409e-05		17.1275	47075	0.441337	-7.03331e-06		17.0861	46823.5	0.440879	2.45978e-05		16.746	61842.4	0.440654	1.42178e-05
17.4715	32446.9	0.445432	5.16004e-05		19.4793	15198.8	0.442707	1.84936e-05		19.4054	15206.2	0.442482	1.40158e-05		17.1316	47069.6	0.445432	-6.82078e-06		17.0902	46826.2	0.444973	2.44354e-05		16.7501	61840	0.444748	1.47026e-05
17.4756	32459.5	0.449527	5.1116e-05		19.4834	15192.7	0.446802	1.83782e-05		19.4095	15208.7	0.446577	1.38239e-05		17.1357	47067.8	0.449527	-6.73806e-06		17.0943	46829	0.449068	2.42496e-05		16.7542	61841.9	0.448843	1.51008e-05
17.4797	32474.4	0.453622	5.0741e-05		19.4875	15184.1	0.450896	1.82463e-05		19.4136	15211.5	0.450671	1.36528e-05		17.1398	47055.4	0.453621	-6.79559e-06		17.0984	46828	0.453163	2.40517e-05		16.7583	61839.1	0.452938	1.53916e-05
17.4838	32476.8	0.457716	5.05033e-05		19.4916	15176.6	0.454991	1.80741e-05		19.4177	15212.9	0.454766	1.3561e-05		17.1439	47038	0.457716	-6.88361e-06		17.1025	46828.3	0.457258	2.39725e-05		16.7624	61830.3	0.457033	1.55271e-05
17.4878	32485.3	0.461811	5.03273e-05		19.4957	15169.4	0.459086	1.79276e-05		19.4218	15213.5	0.458861	1.36186e-05		17.148	47010	0.461811	-6.97333e-06		17.1066	46825.6	0.461353	2.40021e-05		16.7665	61829.5	0.461128	1.55197e-05
17.4919	32491.6	0.465906	5.01918e-05		19.4998	15161.8	0.463181	1.78002e-05		19.4259	15214.4	0.462956	1.37246e-05		17.1521	47001.7	0.465906	-7.07383e-06		17.1107	46809.9	0.465448	2.41096e-05		16.7706	61830.1	0.465223	1.55299e-05
17.496	32495.5	0.470001	5.00755e-05		19.5039	15157.5	0.467276	1.76724e-05		19.43	15215.5	0.467051	1.3797e-05		17.1562	46997	0.470001	-7.15678e-06		17.1148	46801.4	0.469543	2.42851e-05		16.7747	61822.6	0.469318	1.56971e-05
17.5001	32508.6	0.474096	5.01072e-05		19.508	15149.5	0.471371	1.75185e-05		19.4341	15217.1	0.471146	1.38249e-05		17.1603	46996	0.474096	-7.13511e-06		17.1188	46804.6	0.473638	2.45271e-05		16.7787	61822.6	0.473413	1.60037e-05
17.5042	32520.2	0.478191	5.02714e-05		19.5121	15140.3	0.475466	1.74968e-05		19.4382	15217.5	0.475241	1.36428e-05		17.1643	46980.1	0.478191	-7.03003e-06		17.1229	46802.4	0.477733	2.47945e-05		16.7828	61822.6	0.477508	1.63337e-05
17.5083	32526.3	0.482286	5.05745e-05		19.5162	15126.1	0.479561	1.75949e-05		19.4422	15214.7	0.479336	1.33429e-05		17.1684	46975.1	0.482286	-6.80818e-06		17.127	46796	0.481827	2.5044e-05		16.7869	61807	0.481602	1.66738e-05
17.5124	32530.6	0.486381	5.09817e-05		19.5203	15120.9	0.483656	1.77715e-05		19.4463	15216.8	0.483431	1.29995e-05		17.1725	46964.9	0.486381	-6.37401e-06		17.1311	46793.1	0.485922	2.52658e-05		16.791	61796.1	0.485697	1.70276e-05
17.5165	32533.6	0.490476	5.1377e-05		19.5244	15110	0.48775	1.79878e-05		19.4504	15224.4	0.487525	1.25581e-05		17.1766	46937.9	0.490475	-5.80094e-06		17.1352	46779.8	0.490017	2.53125e-05		16.7951	61787.9	0.489792	1.73591e-05
17.5206	32548.7	0.494571	5.17217e-05		19.5285	15097.4	0.491845	1.82079e-05		19.4545	15219.9	0.49162	1.20426e-05		17.1807	46919.6	0.49457	-5.14899e-06		17.1393	46772	0.494112	2.53386e-05		16.7992	61770.3	0.493887	1.76554e-05
17.5247	32537.7	0.498665	5.19801e-05		19.5326	15086.7	0.49594	1.84189e-05		19.4586	15222.4	0.495715	1.146e-05		17.1848	46909.4	0.498665	-4.45948e-06		17.1434	46758.1	0.498207	2.5405e-05		16.8033	61753.5	0.497982	1.78957e-05
17.5288	32530	0.50276	5.20587e-05		19.5367	15075.5	0.500035	1.86188e-05		19.4627	15222.5	0.49981	1.08634e-05		17.1889	46894.2	0.50276	-3.77129e-06		17.1475	46742	0.502302	2.5494e-05		16.8074	61744.2	0.502077	1.81347e-05
17.5329	32528.8	0.506855	5.20446e-05		19.5408	15065.4	0.50413	1.88486e-05		19.4668	15214.3	0.503905	1.04224e-05		17.193	46881.1	0.506855	-3.1086e-06		17.1516	46744.9	0.506397	2.55982e-05		16.8115	61737.1	0.506172	1.83545e-05
17.537	32531	0.51095	5.19269e-05		19.5448	15052.9	0.508225	1.90925e-05		19.4709	15212.7	0.508	1.01072e-05		17.1971	46880.4	0.51095	-2.53924e-06		17.1557	46725.6	0.510492	2.57326e-05		16.8156	61727.5	0.510267	1.85358e-05
17.5411	32551.3	0.515045	5.17208e-05		19.5489	15040.7	0.51232	1.93116e-05		19.475	15214.6	0.512095	9.87407e-06		17.2012	46875.2	0.515045	-2.08549e-06		17.1598	46718.7	0.514587	2.58796e-05		16.8197	61710.4	0.514362	1.86563e-05
17.5452	32552.7	0.51914	5.14857e-05		19.553	15029	0.516415	1.94969e-05		19.4791	15216.4	0.51619	9.72312e-06		17.2053	46841.7	0.51914	-1.79301e-06		17.1639	46712.4	0.518682	2.60399e-05		16.8238	61694.8	0.518457	1.869e-05
17.5493	32550	0.523235	5.12398e-05		19.5571	15014.4	0.52051	1.97131e-05		19.4832	15217.5	0.520285	9.61774e-06		17.2094	46798.9	0.523235	-1.5742e-06		17.168	46688.7	0.522776	2.61999e-05		16.8279	61667.9	0.522551	1.85631e-05
17.5534	32547.9	0.52733	5.07508e-05		19.5612	15001.6	0.524604	2.00154e-05		19.4873	15215.3	0.524379	9.54032e-06		17.2135	46771.3	0.527329	-1.38049e-06		17.1721	46668.2	0.526871	2.63514e-05		16.832	61642.7	0.526646	1.83996e-05
17.5575	32552.2	0.531425	5.01736e-05		19.5653	14987.5	0.528699	2.04638e-05		19.4914	15211.4	0.528474	9.50368e-06		17.2176	46755.5	0.531424	-1.331e-06		17.1762	46642.2	0.530966	2.64995e-05		16.8361	61624.9	0.530741	1.82604e-05
17.5616	32560.1	0.535519	4.962e-05		19.5694	14969.2	0.532794	2.1067e-05		19.4955	15207.8	0.532569	9.48825e-06		17.2217	46724.4	0.535519	-1.34347e-06		17.1803	46623.8	0.535061	2.66214e-05		16.8402	61589	0.534836	1.82743e-05
17.5657	32554.7	0.539614	4.9002e-05		19.5735	14957.2	0.536889	2.17313e-05		19.4996	15200.1	0.536664	9.48238e-06		17.2258	46709.8	0.539614	-1.43462e-06		17.1844	46603.3	0.539156	2.67075e-05		16.8443	61570.5	0.538931	1.85177e-05
17.5697	32553.9	0.543709	4.8266e-05		19.5776	14938.4	0.540984	2.24171e-05		19.5037	15197.4	0.540759	9.5321e-06		17.2299	46700.3	0.543709	-1.57919e-06		17.1885	46578.9	0.543251	2.67348e-05		16.8484	61563.7	0.543026	1.88654e-05
17.5738	32557.4	0.547804	4.76296e-05		19.5817	14920.7	0.545079	2.30541e-05		19.5078	15193.2	0.544854	9.69795e-06		17.234	46665.1	0.547804	-1.70019e-06		17.1926	46571.9	0.547346	2.66035e-05		16.8525	61537.8	0.547121	1.91988e-05
17.5779	32567.7	0.551899	4.73349e-05		19.5858	14900.1	0.549174	2.36148e-05		19.5119	15189.7	0.548949	9.9102e-06		17.2381	46635.5	0.551899	-1.77682e-06		17.1967	46539.1	0.551441	2.64217e-05		16.8566	61507.1	0.551216	1.94931e-05
17.582	32578.5	0.555994	4.72324e-05		19.5899	14882.4	0.553269	2.40736e-05		19.516	15189.3	0.553044	1.01301e-05		17.2422	46608.6	0.555994	-1.78574e-06		17.2007	46503.9	0.555536	2.62533e-05		16.8606	61466.6	0.555311	1.97251e-05
17.5861	32552.9	0.560089	4.72981e-05		19.594	14860.3	0.557364	2.4369e-05		19.5201	15188	0.557139	1.04969e-05		17.2462	46576	0.560089	-1.75605e-06		17.2048	46466.6	0.55963	2.61369e-05		16.8647	61430.7	0.559405	1.98139e-05
17.5902	32554.7	0.564184	4.75145e-05		19.5981	14842	0.561458	2.44836e-05		19.5241	15184.3	0.561233	1.09266e-05		17.2503	46546.9	0.564184	-1.75791e-06		17.2089	46440.9	0.563725	2.60625e-05		16.8688	61401.2	0.5635	1.96108e-05
17.5943	32558.2	0.568279	4.77843e-05		19.6022	14821.3	0.565553	2.43996e-05		19.5282	15177	0.565328	1.13417e-05		17.2544	46521.9	0.568278	-1.81238e-06		17.213	46392.9	0.56782	2.60024e-05		16.8729	61377.5	0.567595	1.91507e-05
17.5984	32543.4	0.572373	4.80409e-05		19.6063	14798.8	0.569648	2.42e-05		19.5323	15171.7	0.569423	1.17291e-05		17.2585	46499.2	0.572373	-2.07428e-06		17.2171	46371.3	0.571915	2.5946e-05		16.877	61362.9	0.57169	1.86367e-05
17.6025	32545	0.576468	4.82709e-05		19.6104	14779	0.573743	2.39336e-05		19.5364	15163	0.573518	1.2087e-05		17.2626	46485.4	0.576468	-2.48447e-06		17.2212	46353.9	0.57601	2.58897e-05		16.8811	61327.9	0.575785	1.81408e-05
17.6066	32547.6	0.580563	4.83975e-05		19.6145	14758.4	0.577838	2.35848e-05		19.5405	15158.4	0.577613	1.24091e-05		17.2667	46462.8	0.580563	-3.05678e-06		17.2253	46316.3	0.580105	2.58329e-05		16.8852	61290.5	0.57988	1.75267e-05
17.6107	32550.2	0.584658	4.83651e-05		19.6186	14734.3	0.581933	2.33495e-05		19.5446	15153.6	0.581708	1.25708e-05		17.2708	46419.6	0.584658	-3.73566e-06		17.2294	46278.9	0.5842	2.56981e-05		16.8893	61254.3	0.583975	1.67416e-05
17.6148	32537.4	0.588753	4.8371e-05		19.6227	14711.9	0.586028	2.33008e-05		19.5487	15146.9	0.585803	1.2584e-05		17.2749	46371.7	0.588753	-4.3267e-06		17.2335	46240.9	0.588295	2.55257e-05		16.8934	61208.5	0.58807	1.59601e-05
17.6189	32519	0.592848	4.84238e-05		19.6267	14690.2	0.590123	2.33096e-05		19.5528	15142.7	0.589898	1.25064e-05		17.279	46349.1	0.592848	-4.73192e-06		17.2376	46211.2	0.59239	2.53963e-05		16.8975	61158.8	0.592165	1.52884e-05
17.623	32513.9	0.596943	4.84869e-05		19.6308	14663	0.594218	2.33224e-05		19.5569	15135.5	0.593993	1.24131e-05		17.2831	46293.7	0.596943	-5.07217e-06		17.2417	46171.4	0.596484	2.53282e-05		16.9016	61123.7	0.596259	1.47354e-05
17.6271	32512.6	0.601038	4.8595e-05		19.6349	14621.6	0.598312	2.33484e-05		19.561	15124.1	0.598087	1.23529e-05		17.2872	46243.2	0.601038	-5.40637e-06		17.2458	46133.7	0.600579	2.53165e-05		16.9057	61072.7	0.600354	1.43145e-05
17.6312	32507.3	0.605133	4.87344e-05		19.639	14591.1	0.602407	2.34789e-05		19.5651	15115.8	0.602182	1.23199e-05		17.2913	46223	0.605132	-5.76871e-06		17.2499	46111.9	0.604674	2.53902e-05		16.9098	61020.1	0.604449	1.39549e-05
17.6353	32493.2	0.609228	4.88919e-05		19.6431	14567.5	0.606502	2.36853e-05		19.5692	15087.8	0.606277	1.23552e-05		17.2954	46187	0.609227	-6.1642e-06		17.254	46074.3	0.608769	2.55072e-05		16.9139	60973.7	0.608544	1.36167e-05
17.6394	32508.8	0.613322	4.89893e-05		19.6472	14533.5	0.610597	2.39362e-05		19.5733	15074.5	0.610372	1.2427e-05		17.2995	46145	0.613322	-6.55003e-06		17.2581	46024.5	0.612864	2.58078e-05		16.918	60929.3	0.612639	1.32962e-05
17.6435	32490	0.617417	4.89961e-05		19.6513	14507.6	0.614692	2.41907e-05		19.5774	15067.1	0.614467	1.24978e-05		17.3036	46092.8	0.617417	-6.95824e-06		17.2622	45975.4	0.616959	2.62059e-05		16.9221	60882.7	0.616734	1.30422e-05
17.6475	32487.4	0.621512	4.88584e-05		19.6554	14484	0.618787	2.43858e-05		19.5815	15057	0.618562	1.25616e-05		17.3077	46046.8	0.621512	-7.40852e-06		17.2663	45933.7	0.621054	2.65912e-05		16.9262	60822.2	0.620829	1.28413e-05
17.6516	32481.1	0.625607	4.86777e-05		19.6595	14458.9	0.622882	2.45051e-05		19.5856	15043.7	0.622657	1.24219e-05		17.3118	46003.2	0.625607	-7.76867e-06		17.2704	45891.7	0.625149	2.69465e-05		16.9303	60763.6	0.624924	1.26266e-05
17.6557	32459.2	0.629702	4.8504e-05		19.6636	14428.6	0.626977	2.4432e-05		19.5897	15030	0.626752	1.21287e-05		17.3159	45961.6	0.629702	-7.82485e-06		17.2745	45817.7	0.629244	2.69745e-05		16.9344	60716.4	0.629019	1.23766e-05
17.6598	32451.8	0.633797	4.83348e-05		19.6677	14399.9	0.631072	2.42578e-05		19.5938	15024.3	0.630847	1.19373e-05		17.32	45928.9	0.633797	-7.78261e-06		17.2786	45762.6	0.633339	2.69602e-05		16.9384	60674.8	0.633114	1.21146e-05
17.6639	32449.9	0.637892	4.83028e-05		19.6718	14373.3	0.635167	2.40468e-05		19.5979	15016.7	0.634942	1.18479e-05		17.324	45895.9	0.637892	-7.76132e-06		17.2826	45719.4	0.637433	2.71728e-05		16.9425	60650.2	0.637208	1.18505e-05
17.668	32443.1	0.641987	4.84377e-05		19.6759	14341.5	0.639261	2.36645e-05		19.602	15005.9	0.639036	1.185e-05		17.3281	45870.2	0.641986	-7.80591e-06		17.2867	45699.3	0.641528	2.75102e-05		16.9466	60597.8	0.641303	1.15516e-05
17.6721	32433.8	0.646082	4.86231e-05		19.68	14307	0.643356	2.31553e-05		19.606	14994.2	0.643131	1.20274e-05		17.3322	45851	0.646081	-7.84069e-06		17.2908	45649.1	0.645623	2.7838e-05		16.9507	60533	0.645398	1.13642e-05
17.6762	32427.6	0.650176	4.89107e-05		19.6841	14278.8	0.647451	2.26844e-05		19.6101	14985.6	0.647226	1.23953e-05		17.3363	45795.6	0.650176	-7.68533e-06		17.2949	45594.1	0.649718	2.81254e-05		16.9548	60464.3	0.649493	1.13279e-05
17.6803	32426.7	0.654271	4.93377e-05		19.6882	14251.5	0.651546	2.23436e-05		19.6142	14976.6	0.651321	1.27724e-05		17.3404	45738.4	0.654271	-7.34258e-06		17.299	45544.4	0.653813	2.83242e-05		16.9589	60376	0.653588	1.13422e-05
17.6844	32415.8	0.658366	4.98631e-05		19.6923	14184.8	0.655641	2.20636e-05		19.6183	14960.2	0.655416	1.3085e-05		17.3445	45684.6	0.658366	-6.93466e-06		17.3031	45491.3	0.657908	2.83649e-05		16.963	60335.7	0.657683	1.13606e-05
17.6885	32392.8	0.662461	5.04287e-05				0.659736	2.17457e-05		19.6224	14943.8	0.659511	1.32941e-05		17.3486	45676.1	0.662461	-6.53304e-06		17.3072	45439.4	0.662003	2.83443e-05		16.9671	60275.7	0.661778	1.13791e-05
17.6926	32381.3	0.666556	5.09618e-05				0.663831	2.13659e-05		19.6265	14927.1	0.663606	1.33608e-05		17.3527	45634.9	0.666556	-6.24166e-06		17.3113	45387	0.666098	2.83146e-05		16.9712	60245.5	0.665873	1.15735e-05
17.6967	32358.8	0.670651	5.14406e-05				0.667926	2.07707e-05		19.6306	14904.6	0.667701	1.33333e-05		17.3568	45588.2	0.670651	-6.09462e-06		17.3154	45332.3	0.670193	2.82438e-05		16.9753	60196.3	0.669968	1.19234e-05
17.7008	32362	0.674746	5.17926e-05				0.672021	2.00642e-05		19.6347	14893.7	0.671796	1.32368e-05		17.3609	45572.6	0.674746	-6.18125e-06		17.3195	45298	0.674287	2.81012e-05		16.9794	60152.8	0.674062	1.22695e-05
17.7049	32381.2	0.678841	5.20409e-05				0.676115	1.93232e-05		19.6388	14876.9	0.67589	1.3117e-05		17.365	45525	0.67884	-6.22492e-06		17.3236	45259	0.678382	2.79697e-05		16.9835	60088.5	0.678157	1.25628e-05
17.709	32375.5	0.682936	5.21341e-05				0.68021	1.83726e-05		19.6429	14864.2	0.679985	1.29701e-05		17.3691	45465.2	0.682935	-6.16646e-06		17.3277	45205.3	0.682477	2.78696e-05		16.9876	60026.9	0.682252	1.27664e-05
17.7131	32341.5	0.68703	5.21275e-05				0.684305	1.73979e-05		19.647	14850.4	0.68408	1.27677e-05		17.3732	45404.9	0.68703	-6.07154e-06		17.3318	45123.8	0.686572	2.77918e-05		16.9917	59973.2	0.686347	1.28912e-05
17.7172	32340.4	0.691125	5.21354e-05				0.6884	1.65787e-05		19.6511	14829.8	0.688175	1.24994e-05		17.3773	45356.8	0.691125	-5.99352e-06		17.3359	45073.7	0.690667	2.78166e-05		16.9958	59902.9	0.690442	1.2987e-05
17.7213	32314.3	0.69522	5.22056e-05				0.692495	1.59359e-05		19.6552	14801.8	0.69227	1.23044e-05		17.3814	45319.1	0.69522	-5.94855e-06		17.34	45040	0.694762	2.79021e-05		16.9999	59841.1	0.694537	1.29034e-05
17.7254	32283.1	0.699315	5.23158e-05				0.69659	1.55239e-05		19.6593	14776.2	0.696365	1.23153e-05		17.3855	45265.9	0.699315	-5.97383e-06		17.3441	44982.8	0.698857	2.80137e-05		17.004	59802.7	0.698632	1.28279e-05
17.7294	32273.8	0.70341	5.24328e-05				0.700685	1.52726e-05		19.6634	14754.8	0.70046	1.25536e-05		17.3896	45238.9	0.70341	-6.03925e-06		17.3482	44929.5	0.702952	2.81864e-05		17.0081	59741	0.702727	1.3044e-05
17.7335	32271.1	0.707505	5.25476e-05				0.70478	1.50892e-05		19.6675	14736.1	0.704555	1.28309e-05		17.3937	45203.2	0.707505	-6.17224e-06		17.3523	44884.7	0.707047	2.83759e-05		17.0122	59704.5	0.706822	1.33828e-05
17.7376	32282.7	0.7116	5.26617e-05				0.708875	1.48968e-05		19.6716	14718.1	0.70865	1.30682e-05		17.3978	45137.6	0.7116	-6.24963e-06		17.3564	44848.4	0.711142	2.85563e-05		17.0163	59648.5	0.710917	1.37371e-05
17.7417	32288.2	0.715695	5.27536e-05				0.712969	1.46727e-05		19.6757	14695	0.712744	1.32342e-05		17.4019	45093.1	0.715695	-6.25074e-06		17.3604	44777.5	0.715236	2.88094e-05		17.0203	59556.4	0.715011	1.41913e-05
17.7458	32253.8	0.71979	5.28149e-05				0.717064	1.43956e-05		19.6798	14667.7	0.716839	1.33321e-05		17.4059	45048	0.719789	-6.19649e-06		17.3645	44704.1	0.719331	2.90464e-05		17.0244	59512.9	0.719106	1.47718e-05
17.7499	32196.8	0.723885	5.28693e-05				0.721159	1.40827e-05		19.6838	14644.2	0.720934	1.331e-05		17.41	45007.6	0.723884	-6.03318e-06		17.3686	44653.5	0.723426	2.92153e-05		17.0285	59443.4	0.723201	1.53989e-05
17.754	32163.2	0.727979	5.29145e-05				0.725254	1.37466e-05		19.6879	14613.2	0.725029	1.29711e-05		17.4141	44948.3	0.727979	-5.8624e-06		17.3727	44601.4	0.727521	2.92834e-05		17.0326	59387.6	0.727296	1.59862e-05
17.7581	32175.7	0.732074	5.29454e-05				0.729349	1.32908e-05		19.692	14585.3	0.729124	1.25469e-05		17.4182	44915.7	0.732074	-5.73728e-06		17.3768	44546.3	0.731616	2.91859e-05		17.0367	59336.3	0.731391	1.65129e-05
17.7622	32165.3	0.736169	5.30058e-05				0.733444	1.25794e-05		19.6961	14555.3	0.733219	1.21531e-05		17.4223	44883.3	0.736169	-5.74063e-06		17.3809	44502.1	0.735711	2.89598e-05		17.0408	59297.1	0.735486	1.69484e-05
17.7663	32162.6	0.740264	5.30941e-05				0.737539	1.18048e-05		19.7002	14533.1	0.737314	1.17803e-05		17.4264	44868.7	0.740264	-6.02191e-06		17.385	44467.7	0.739806	2.87079e-05		17.0449	59247.4	0.739581	1.72534e-05
17.7704	32155.9	0.744359	5.3241e-05				0.741634	1.12384e-05		19.7043	14507.2	0.741409	1.14974e-05		17.4305	44833.3	0.744359	-6.40934e-06		17.3891	44415.8	0.743901	2.84421e-05		17.049	59186.7	0.743676	1.74706e-05
17.7745	32138.2	0.748454	5.34937e-05				0.745729	1.08405e-05		19.7084	14474	0.745504	1.13446e-05		17.4346	44777	0.748454	-6.81358e-06		17.3932	44360.6	0.747996	2.80509e-05		17.0531	59119.5	0.747771	1.76613e-05
17.7786	31468.3	0.752549	5.37871e-05				0.749823	1.06787e-05		19.7125	14446.2	0.749598	1.1321e-05		17.4387	44729.3	0.752549	-7.29154e-06		17.3973	44310.1	0.75209	2.75257e-05		17.0572	59048.3	0.751865	1.78385e-05
		0.756644	5.41373e-05				0.753918	1.08528e-05		19.7166	14414.6	0.753693	1.13749e-05		17.4428	44680.5	0.756643	-7.8141e-06		17.4014	44251.3	0.756185	2.69465e-05		17.0613	58980.9	0.75596	1.80013e-05
		0.760739	5.45189e-05				0.758013	1.11994e-05		19.7207	14382.2	0.757788	1.14473e-05		17.4469	44348.6	0.760738	-8.19762e-06		17.4055	44189.7	0.76028	2.62723e-05		17.0654	58911.3	0.760055	1.8214e-05
		0.764833	5.48794e-05				0.762108	1.15671e-05		19.7248	14346	0.761883	1.14864e-05				0.764833	-8.54736e-06		17.4096	44137.1	0.764375	2.54015e-05		17.0695	58843.7	0.76415	1.84801e-05
		0.768928	5.52063e-05				0.766203	1.19149e-05		19.7289	14312.6	0.765978	1.1479e-05				0.768928	-8.93869e-06		17.4137	44100.2	0.76847	2.45958e-05		17.0736	58816.7	0.768245	1.87575e-05
		0.773023	5.54158e-05				0.770298	1.22393e-05		19.733	14286.1	0.770073	1.13164e-05				0.773023	-9.42445e-06		17.4178	44057.8	0.772565	2.41091e-05		17.0777	58781.7	0.77234	1.90147e-05
		0.777118	5.55784e-05				0.774393	1.25418e-05		19.7371	14256.8	0.774168	1.10831e-05				0.777118	-9.92018e-06		17.4219	44012.1	0.77666	2.39281e-05		17.0818	58727.6	0.776435	1.92452e-05
		0.781213	5.57175e-05				0.778488	1.28239e-05				0.778263	1.08374e-05				0.781213	-1.03e-05		17.426	43547.5	0.780755	2.3836e-05		17.0859	58658.3	0.78053	1.94166e-05
		0.785308	5.58241e-05				0.782583	1.29281e-05				0.782358	1.05045e-05				0.785308	-1.05901e-05				0.78485	2.3737e-05		17.09	58592.3	0.784625	1.95176e-05
		0.789403	5.57408e-05				0.786677	1.27139e-05				0.786452	1.01626e-05				0.789403	-1.08194e-05				0.788944	2.36258e-05		17.0941	58541	0.788719	1.94977e-05
		0.793498	5.55492e-05				0.790772	1.23694e-05				0.790547	9.85079e-06				0.793497	-1.09934e-05				0.793039	2.34907e-05		17.0982	58476.9	0.792814	1.94912e-05
		0.797593	5.52575e-05				0.794867	1.21573e-05				0.794642	9.56373e-06				0.797592	-1.11505e-05				0.797134	2.33276e-05		17.1022	58437.5	0.796909	1.96805e-05
		0.801687	5.494e-05				0.798962	1.22236e-05				0.798737	9.51558e-06				0.801687	-1.13069e-05				0.801229	2.31071e-05		17.1063	58413	0.801004	2.00972e-05
		0.805782	5.44311e-05				0.803057	1.24045e-05				0.802832	9.70316e-06				0.805782	-1.14239e-05				0.805324	2.29727e-05		17.1104	58377.9	0.805099	2.07312e-05
		0.809877	5.37744e-05				0.807152	1.27723e-05				0.806927	1.00056e-05				0.809877	-1.14951e-05				0.809419	2.29466e-05		17.1145	58311	0.809194	2.13625e-05
		0.813972	5.30274e-05				0.811247	1.3277e-05				0.811022	1.03358e-05				0.813972	-1.14668e-05				0.813514	2.30837e-05		17.1186	58236.5	0.813289	2.18992e-05
		0.818067	5.21118e-05				0.815342	1.38631e-05				0.815117	1.06706e-05				0.818067	-1.12589e-05				0.817609	2.34745e-05		17.1227	58188.4	0.817384	2.23001e-05
		0.822162	5.13234e-05				0.819437	1.44792e-05				0.819212	1.09784e-05				0.822162	-1.09866e-05				0.821704	2.39397e-05		17.1268	58144	0.821479	2.2622e-05
		0.826257	5.06449e-05				0.823532	1.50806e-05				0.823307	1.12466e-05				0.826257	-1.07741e-05				0.825799	2.4364e-05		17.1309	58105.4	0.825574	2.28999e-05
		0.830352	5.00876e-05				0.827626	1.5642e-05				0.827401	1.14363e-05				0.830351	-1.06458e-05				0.829893	2.47381e-05		17.135	58067.8	0.829668	2.3074e-05
		0.834447	4.96302e-05				0.831721	1.61587e-05				0.831496	1.14756e-05				0.834446	-1.07141e-05				0.833988	2.50384e-05		17.1391	58039.6	0.833763	2.33823e-05
		0.838542	4.92215e-05				0.835816	1.65873e-05				0.835591	1.14901e-05				0.838541	-1.09303e-05				0.838083	2.52517e-05		17.1432	58015.3	0.837858	2.39722e-05
		0.842636	4.88487e-05				0.839911	1.69125e-05				0.839686	1.15288e-05				0.842636	-1.13765e-05				0.842178	2.53941e-05		17.1473	57934.8	0.841953	2.47189e-05
		0.846731	4.84947e-05				0.844006	1.70806e-05				0.843781	1.15835e-05				0.846731	-1.20103e-05				0.846273	2.5589e-05		17.1514	57874.2	0.846048	2.54921e-05
		0.850826	4.81516e-05				0.848101	1.71338e-05				0.847876	1.16884e-05				0.850826	-1.25883e-05				0.850368	2.57882e-05		17.1555	57826	0.850143	2.62316e-05
		0.854921	4.77898e-05				0.852196	1.73183e-05				0.851971	1.18423e-05				0.854921	-1.2936e-05				0.854463	2.59496e-05		17.1596	57779.2	0.854238	2.69259e-05
		0.859016	4.73649e-05				0.856291	1.78426e-05				0.856066	1.20284e-05				0.859016	-1.30529e-05				0.858558	2.60449e-05		17.1637	57713.4	0.858333	2.74539e-05
		0.863111	4.69133e-05				0.860386	1.86761e-05				0.860161	1.2217e-05				0.863111	-1.30707e-05				0.862653	2.59817e-05		17.1678	57659.1	0.862428	2.78343e-05
		0.867206	4.64576e-05				0.86448	1.96892e-05				0.864255	1.23693e-05				0.867206	-1.30419e-05				0.866747	2.58247e-05		17.1719	57627	0.866522	2.81033e-05
		0.871301	4.59766e-05				0.868575	2.0803e-05				0.86835	1.24753e-05				0.8713	-1.29875e-05				0.870842	2.56653e-05		17.176	57585.7	0.870617	2.79948e-05
		0.875396	4.5455e-05				0.87267	2.19696e-05				0.872445	1.24881e-05				0.875395	-1.29254e-05				0.874937	2.55322e-05		17.18	57534.2	0.874712	2.76272e-05
		0.87949	4.48026e-05				0.876765	2.31247e-05				0.87654	1.24091e-05				0.87949	-1.28595e-05				0.879032	2.5506e-05		17.1841	57472.9	0.878807	2.71854e-05
		0.883585	4.41253e-05				0.88086	2.42127e-05				0.880635	1.24888e-05				0.883585	-1.27994e-05				0.883127	2.55272e-05		17.1882	57373.9	0.882902	2.67908e-05
		0.88768	4.34593e-05				0.884955	2.52224e-05				0.88473	1.27178e-05				0.88768	-1.27488e-05				0.887222	2.55459e-05		17.1923	57302.4	0.886997	2.64327e-05
		0.891775	4.27929e-05				0.88905	2.60447e-05				0.888825	1.30251e-05				0.891775	-1.28201e-05				0.891317	2.55583e-05		17.1964	57239.6	0.891092	2.60893e-05
		0.89587	4.2019e-05				0.893145	2.67462e-05				0.89292	1.33519e-05				0.89587	-1.30086e-05				0.895412	2.54775e-05		17.2005	57197.3	0.895187	2.57541e-05
		0.899965	4.13079e-05				0.89724	2.73337e-05				0.897015	1.36763e-05				0.899965	-1.33521e-05				0.899507	2.53405e-05		17.2046	57125.4	0.899282	2.53396e-05
		0.90406	4.06825e-05				0.901334	2.78041e-05				0.901109	1.39828e-05				0.90406	-1.38513e-05				0.903601	2.51435e-05		17.2087	57073.2	0.903376	2.48292e-05
		0.908155	4.01091e-05				0.905429	2.8189e-05				0.905204	1.42657e-05				0.908154	-1.42725e-05				0.907696	2.47625e-05		17.2128	56989.1	0.907471	2.42678e-05
		0.91225	3.97053e-05				0.909524	2.8502e-05				0.909299	1.45011e-05				0.912249	-1.44686e-05				0.911791	2.42669e-05		17.2169	56919.8	0.911566	2.38539e-05
		0.916344	3.95198e-05				0.913619	2.86514e-05				0.913394	1.46307e-05				0.916344	-1.45137e-05				0.915886	2.393e-05		17.221	56851.8	0.915661	2.3678e-05
		0.920439	3.94352e-05				0.917714	2.8761e-05				0.917489	1.47128e-05				0.920439	-1.44758e-05				0.919981	2.37688e-05		17.2251	56798.6	0.919756	2.36011e-05
		0.924534	3.93774e-05				0.921809	2.88913e-05				0.921584	1.47829e-05				0.924534	-1.4315e-05				0.924076	2.37102e-05		17.2292	56766.1	0.923851	2.35591e-05
		0.928629	3.93355e-05				0.925904	2.90145e-05				0.925679	1.47861e-05				0.928629	-1.40575e-05				0.928171	2.38128e-05		17.2333	56737.4	0.927946	2.3562e-05
		0.932724	3.93145e-05				0.929999	2.91212e-05				0.929774	1.46799e-05				0.932724	-1.36648e-05				0.932266	2.41048e-05		17.2374	56720.5	0.932041	2.36113e-05
		0.936819	3.9308e-05				0.934094	2.9126e-05				0.933869	1.43907e-05				0.936819	-1.31897e-05				0.936361	2.44769e-05		17.2415	56689.7	0.936136	2.3704e-05
		0.940914	3.91432e-05				0.938188	2.90263e-05				0.937963	1.39547e-05				0.940914	-1.27114e-05				0.940456	2.48429e-05		17.2456	56613	0.940231	2.37402e-05
		0.945009	3.8755e-05				0.942283	2.8982e-05				0.942058	1.34971e-05				0.945008	-1.22703e-05				0.94455	2.51701e-05		17.2497	56552.7	0.944325	2.36802e-05
		0.949104	3.81464e-05				0.946378	2.90985e-05				0.946153	1.32514e-05				0.949103	-1.1874e-05				0.948645	2.54533e-05		17.2538	56532.3	0.94842	2.34579e-05
		0.953199	3.74961e-05				0.950473	2.93154e-05				0.950248	1.32713e-05				0.953198	-1.1542e-05				0.95274	2.57078e-05		17.2579	56481.3	0.952515	2.31204e-05
		0.957293	3.69493e-05				0.954568	2.95063e-05				0.954343	1.3382e-05				0.957293	-1.12492e-05				0.956835	2.59407e-05		17.2619	56446.2	0.95661	2.27513e-05
		0.961388	3.66219e-05				0.958663	2.9634e-05				0.958438	1.3485e-05				0.961388	-1.08742e-05				0.96093	2.61447e-05		17.266	56431.6	0.960705	2.22861e-05
		0.965483	3.64094e-05				0.962758	2.95774e-05				0.962533	1.35688e-05				0.965483	-1.04611e-05				0.965025	2.63621e-05		17.2701	56398.6	0.9648	2.17949e-05
		0.969578	3.63554e-05				0.966853	2.92197e-05				0.966628	1.36211e-05				0.969578	-1.00752e-05				0.96912	2.66471e-05		17.2742	56356.5	0.968895	2.13244e-05
		0.973673	3.63688e-05				0.970948	2.85671e-05				0.970723	1.37407e-05				0.973673	-9.72626e-06				0.973215	2.69253e-05		17.2783	56269.2	0.97299	2.08626e-05
		0.977768	3.63942e-05				0.975043	2.78594e-05				0.974818	1.39228e-05				0.977768	-9.4225e-06				0.97731	2.71594e-05		17.2824	56233.9	0.977085	2.04937e-05
		0.981863	3.65661e-05				0.979137	2.71823e-05				0.978912	1.40989e-05				0.981863	-9.16058e-06				0.981404	2.73144e-05		17.2865	56160.2	0.981179	2.01706e-05
		0.985958	3.6872e-05				0.983232	2.65296e-05				0.983007	1.42498e-05				0.985957	-8.93578e-06				0.985499	2.7415e-05		17.2906	56099.1	0.985274	1.9855e-05
		0.990053	3.72381e-05				0.987327	2.58864e-05				0.987102	1.43403e-05				0.990052	-8.71085e-06				0.989594	2.76427e-05		17.2947	56078.6	0.989369	1.95246e-05
		0.994147	3.76011e-05				0.991422	2.52164e-05				0.991197	1.44309e-05				0.994147	-8.45946e-06				0.993689	2.79833e-05		17.2988	56073.7	0.993464	1.90681e-05
		0.998242	3.79425e-05				0.995517	2.45733e-05				0.995292	1.45442e-05				0.998242	-8.15945e-06				0.997784	2.83352e-05		17.3029	56035.8	0.997559	1.84825e-05
		1.00234	3.81611e-05				0.999612	2.41165e-05				0.999387	1.46747e-05				1.00234	-7.69139e-06				1.00188	2.8577e-05				1.00165	1.79327e-05
		1.00643	3.83165e-05				1.00371	2.38913e-05				1.00348	1.48853e-05				1.00643	-7.0797e-06				1.00597	2.86734e-05				1.00575	1.74789e-05
		1.01053	3.84413e-05				1.0078	2.40274e-05				1.00758	1.53697e-05				1.01053	-6.32863e-06				1.01007	2.85084e-05				1.00984	1.70739e-05
		1.01462	3.84935e-05				1.0119	2.43978e-05				1.01167	1.59547e-05				1.01462	-5.46146e-06				1.01416	2.82211e-05				1.01394	1.67615e-05
		1.01872	3.84335e-05				1.01599	2.48219e-05				1.01577	1.65083e-05				1.01872	-4.6005e-06				1.01826	2.77911e-05				1.01803	1.6565e-05
		1.02281	3.83285e-05				1.02009	2.52415e-05				1.01986	1.70217e-05				1.02281	-3.79055e-06				1.02235	2.69911e-05				1.02213	1.63669e-05
		1.02691	3.82133e-05				1.02418	2.55386e-05				1.02396	1.74725e-05				1.02691	-2.9902e-06				1.02645	2.59283e-05				1.02622	1.61188e-05
		1.031	3.80613e-05				1.02828	2.56708e-05				1.02805	1.77456e-05				1.031	-2.20747e-06				1.03054	2.4933e-05				1.03032	1.57529e-05
		1.0351	3.78733e-05				1.03237	2.57493e-05				1.03215	1.79086e-05				1.0351	-1.53772e-06				1.03464	2.40452e-05				1.03441	1.53126e-05
		1.03919	3.75184e-05				1.03647	2.58029e-05				1.03624	1.7892e-05				1.03919	-1.01196e-06				1.03873	2.32615e-05				1.03851	1.48669e-05
		1.04329	3.69018e-05				1.04056	2.58381e-05				1.04034	1.75931e-05				1.04329	-6.63778e-07				1.04283	2.27679e-05				1.0426	1.44317e-05
		1.04738	3.6222e-05				1.04466	2.59851e-05				1.04443	1.72141e-05				1.04738	-3.36392e-07				1.04692	2.24141e-05				1.0467	1.4109e-05
		1.05148	3.56153e-05				1.04875	2.61729e-05				1.04853	1.68523e-05				1.05148	-6.41735e-09				1.05102	2.20856e-05				1.05079	1.38649e-05
		1.05557	3.5118e-05				1.05285	2.63468e-05				1.05262	1.64244e-05				1.05557	3.00614e-07				1.05511	2.17736e-05				1.05489	1.36446e-05
		1.05967	3.48365e-05				1.05694	2.64911e-05				1.05672	1.59248e-05				1.05967	5.84542e-07				1.05921	2.14765e-05				1.05898	1.34323e-05
		1.06376	3.47071e-05				1.06104	2.66206e-05				1.06081	1.5421e-05				1.06376	8.31109e-07				1.0633	2.13612e-05				1.06308	1.32247e-05
		1.06786	3.46238e-05				1.06513	2.68021e-05				1.06491	1.49573e-05				1.06786	1.03562e-06				1.0674	2.13535e-05				1.06717	1.31329e-05
		1.07195	3.45126e-05				1.06923	2.70244e-05				1.069	1.45122e-05				1.07195	1.27757e-06				1.07149	2.13866e-05				1.07127	1.32888e-05
		1.07605	3.43544e-05				1.07332	2.72444e-05				1.07309	1.40722e-05				1.07605	1.5521e-06				1.07559	2.14448e-05				1.07536	1.35471e-05
		1.08014	3.43101e-05				1.07741	2.7394e-05				1.07719	1.36067e-05				1.08014	1.84139e-06				1.07968	2.15184e-05				1.07946	1.38436e-05
		1.08424	3.43727e-05				1.08151	2.7452e-05				1.08128	1.31236e-05				1.08423	2.11949e-06				1.08378	2.15848e-05				1.08355	1.42481e-05
		1.08833	3.45056e-05				1.0856	2.74721e-05				1.08538	1.26325e-05				1.08833	2.37609e-06				1.08787	2.16352e-05				1.08765	1.46884e-05
		1.09242	3.46354e-05				1.0897	2.73909e-05				1.08947	1.21732e-05				1.09242	2.59134e-06				1.09197	2.16665e-05				1.09174	1.51074e-05
		1.09652	3.47316e-05				1.09379	2.70844e-05				1.09357	1.18151e-05				1.09652	2.69754e-06				1.09606	2.1586e-05				1.09584	1.55546e-05
		1.10061	3.47227e-05				1.09789	2.66871e-05				1.09766	1.15791e-05				1.10061	2.74692e-06				1.10016	2.15138e-05				1.09993	1.60318e-05
		1.10471	3.44298e-05				1.10198	2.62994e-05				1.10176	1.14185e-05				1.10471	2.56921e-06				1.10425	2.15823e-05				1.10403	1.65102e-05
		1.1088	3.3948e-05				1.10608	2.58074e-05				1.10585	1.12833e-05				1.1088	2.25995e-06				1.10835	2.17038e-05				1.10812	1.69817e-05
		1.1129	3.34741e-05				1.11017	2.53193e-05				1.10995	1.11601e-05				1.1129	1.9702e-06				1.11244	2.1936e-05				1.11222	1.74882e-05
		1.11699	3.30935e-05				1.11427	2.50605e-05				1.11404	1.1023e-05				1.11699	1.76642e-06				1.11654	2.22325e-05				1.11631	1.81052e-05
		1.12109	3.27708e-05				1.11836	2.48549e-05				1.11814	1.08615e-05				1.12109	1.71271e-06				1.12063	2.25511e-05				1.12041	1.87103e-05
		1.12518	3.24418e-05				1.12246	2.45978e-05				1.12223	1.06099e-05				1.12518	1.73314e-06				1.12473	2.28817e-05				1.1245	1.92417e-05
		1.12928	3.20889e-05				1.12655	2.42387e-05				1.12633	1.02318e-05				1.12928	1.66367e-06				1.12882	2.31822e-05				1.1286	1.9668e-05
		1.13337	3.16722e-05				1.13065	2.38862e-05				1.13042	9.79406e-06				1.13337	1.4565e-06				1.13292	2.3438e-05				1.13269	2.01002e-05
		1.13747	3.10413e-05				1.13474	2.35579e-05				1.13452	9.32833e-06				1.13747	1.23981e-06				1.13701	2.35283e-05				1.13679	2.05619e-05
		1.14156	3.04305e-05				1.13884	2.32359e-05				1.13861	8.90115e-06				1.14156	1.07791e-06				1.14111	2.3425e-05				1.14088	2.1015e-05
		1.14566	2.99989e-05				1.14293	2.28188e-05				1.14271	8.49888e-06				1.14566	1.01337e-06				1.1452	2.32108e-05				1.14498	2.14497e-05
		1.14975	2.96854e-05				1.14703	2.2327e-05				1.1468	8.1026e-06				1.14975	1.13682e-06				1.1493	2.29879e-05				1.14907	2.18401e-05
		1.15385	2.93826e-05				1.15112	2.17149e-05				1.1509	7.70183e-06				1.15385	1.51038e-06				1.15339	2.28272e-05				1.15316	2.21767e-05
		1.15794	2.90586e-05				1.15522	2.09018e-05				1.15499	7.25856e-06				1.15794	2.00989e-06				1.15748	2.26969e-05				1.15726	2.24343e-05
		1.16204	2.86298e-05				1.15931	1.99538e-05				1.15909	6.73318e-06				1.16204	2.5012e-06				1.16158	2.2559e-05				1.16135	2.26588e-05
		1.16613	2.81553e-05				1.16341	1.89671e-05				1.16318	6.15377e-06				1.16613	2.95345e-06				1.16567	2.24072e-05				1.16545	2.28895e-05
		1.17023	2.76775e-05				1.1675	1.81083e-05				1.16728	5.70913e-06				1.17023	2.88528e-06				1.16977	2.24424e-05				1.16954	2.31515e-05
		1.17432	2.72089e-05				1.1716	1.74131e-05				1.17137	5.3829e-06				1.17432	2.52169e-06				1.17386	2.26256e-05				1.17364	2.3406e-05
		1.17842	2.69111e-05				1.17569	1.68482e-05				1.17547	5.18583e-06				1.17842	2.06365e-06				1.17796	2.28341e-05				1.17773	2.36336e-05
		1.18251	2.67002e-05				1.17979	1.65151e-05				1.17956	5.04896e-06				1.18251	1.5108e-06				1.18205	2.30309e-05				1.18183	2.3775e-05
		1.18661	2.6473e-05				1.18388	1.62845e-05				1.18366	4.93153e-06				1.18661	1.00865e-06				1.18615	2.32132e-05				1.18592	2.38464e-05
		1.1907	2.6215e-05				1.18798	1.60687e-05				1.18775	4.92036e-06				1.1907	8.41608e-07				1.19024	2.33366e-05				1.19002	2.38709e-05
		1.1948	2.58629e-05				1.19207	1.58632e-05				1.19185	5.21079e-06				1.1948	8.29737e-07				1.19434	2.34089e-05				1.19411	2.38524e-05
		1.19889	2.53395e-05				1.19617	1.5651e-05				1.19594	5.82752e-06				1.19889	8.20589e-07				1.19843	2.35329e-05				1.19821	2.38155e-05
		1.20299	2.46656e-05				1.20026	1.53336e-05				1.20004	6.62817e-06				1.20299	8.00938e-07				1.20253	2.36855e-05				1.2023	2.37711e-05
		1.20708	2.39544e-05				1.20436	1.50051e-05				1.20413	7.40834e-06				1.20708	7.41538e-07				1.20662	2.38167e-05				1.2064	2.37014e-05
		1.21118	2.35151e-05				1.20845	1.47097e-05				1.20823	8.10541e-06				1.21118	4.9645e-07				1.21072	2.39179e-05				1.21049	2.35659e-05
		1.21527	2.32301e-05				1.21255	1.44398e-05				1.21232	8.69488e-06				1.21527	2.15627e-07				1.21481	2.39656e-05				1.21459	2.3383e-05
		1.21937	2.29807e-05				1.21664	1.42708e-05				1.21642	9.11721e-06				1.21937	-3.67892e-08				1.21891	2.40235e-05				1.21868	2.31199e-05
		1.22346	2.26581e-05				1.22074	1.41322e-05				1.22051	9.36662e-06				1.22346	-2.87156e-07				1.223	2.40995e-05				1.22278	2.28598e-05
		1.22756	2.2222e-05				1.22483	1.39792e-05				1.22461	9.4562e-06				1.22756	-5.41874e-07				1.2271	2.41588e-05				1.22687	2.26817e-05
		1.23165	2.15856e-05				1.22893	1.37742e-05				1.2287	9.43018e-06				1.23165	-7.63114e-07				1.23119	2.4192e-05				1.23097	2.26128e-05
		1.23575	2.09277e-05				1.23302	1.35125e-05				1.2328	9.31033e-06				1.23575	-9.58899e-07				1.23529	2.41659e-05				1.23506	2.26283e-05
		1.23984	2.05113e-05				1.23712	1.34479e-05				1.23689	8.93939e-06				1.23984	-1.14714e-06				1.23938	2.40759e-05				1.23916	2.26765e-05
		1.24394	2.03737e-05				1.24121	1.35555e-05				1.24099	8.40095e-06				1.24394	-1.33116e-06				1.24348	2.39287e-05				1.24325	2.26842e-05
		1.24803	2.04696e-05				1.24531	1.39214e-05				1.24508	7.88513e-06				1.24803	-1.4954e-06				1.24757	2.36764e-05				1.24735	2.26287e-05
		1.25213	2.06069e-05				1.2494	1.45049e-05				1.24918	7.41583e-06				1.25213	-1.59625e-06				1.25167	2.33406e-05				1.25144	2.24579e-05
		1.25622	2.07084e-05				1.2535	1.51703e-05				1.25327	6.98683e-06				1.25622	-1.69469e-06				1.25576	2.30865e-05				1.25554	2.20698e-05
		1.26032	2.07474e-05				1.25759	1.58001e-05				1.25737	6.63736e-06				1.26032	-1.82344e-06				1.25986	2.28721e-05				1.25963	2.15627e-05
		1.26441	2.06002e-05				1.26168	1.6363e-05				1.26146	6.31466e-06				1.26441	-2.00746e-06				1.26395	2.26513e-05				1.26373	2.09972e-05
		1.26851	2.02241e-05				1.26578	1.68659e-05				1.26555	5.98872e-06				1.2685	-2.2264e-06				1.26805	2.23985e-05				1.26782	2.04374e-05
		1.2726	1.97121e-05				1.26987	1.73134e-05				1.26965	5.63813e-06				1.2726	-2.46561e-06				1.27214	2.22356e-05				1.27192	1.99877e-05
		1.2767	1.919e-05				1.27397	1.73669e-05				1.27374	5.31034e-06				1.27669	-2.79014e-06				1.27624	2.21427e-05				1.27601	1.96165e-05
		1.28079	1.86945e-05				1.27806	1.70442e-05				1.27784	5.00859e-06				1.28079	-3.28927e-06				1.28033	2.21974e-05				1.28011	1.92825e-05
		1.28488	1.8266e-05				1.28216	1.67335e-05				1.28193	4.72286e-06				1.28488	-3.77877e-06				1.28443	2.23759e-05				1.2842	1.89793e-05
		1.28898	1.80656e-05				1.28625	1.65075e-05				1.28603	4.52196e-06				1.28898	-4.04805e-06				1.28852	2.25947e-05				1.2883	1.88301e-05
		1.29307	1.82283e-05				1.29035	1.634e-05				1.29012	4.42632e-06				1.29307	-4.10209e-06				1.29262	2.2771e-05				1.29239	1.87526e-05
		1.29717	1.85827e-05				1.29444	1.62078e-05				1.29422	4.38705e-06				1.29717	-4.08819e-06				1.29671	2.28808e-05				1.29649	1.86866e-05
		1.30126	1.89892e-05				1.29854	1.60992e-05				1.29831	4.40766e-06				1.30126	-4.06061e-06				1.30081	2.28115e-05				1.30058	1.8649e-05
		1.30536	1.94007e-05				1.30263	1.6022e-05				1.30241	4.4447e-06				1.30536	-3.95658e-06				1.3049	2.26109e-05				1.30468	1.86241e-05
		1.30945	1.97709e-05				1.30673	1.59571e-05				1.3065	4.47499e-06				1.30945	-3.79443e-06				1.309	2.23838e-05				1.30877	1.86478e-05
		1.31355	2.00862e-05				1.31082	1.58941e-05				1.3106	4.45629e-06				1.31355	-3.6153e-06				1.31309	2.21574e-05				1.31287	1.89567e-05
		1.31764	2.03135e-05				1.31492	1.5811e-05				1.31469	4.38444e-06				1.31764	-3.45351e-06				1.31719	2.19028e-05				1.31696	1.9323e-05
		1.32174	2.03906e-05				1.31901	1.56992e-05				1.31879	4.26767e-06				1.32174	-3.31892e-06				1.32128	2.15363e-05				1.32106	1.96085e-05
		1.32583	2.03465e-05				1.32311	1.55072e-05				1.32288	4.07152e-06				1.32583	-3.23486e-06				1.32538	2.08559e-05				1.32515	1.97625e-05
		1.32993	2.0215e-05				1.3272	1.52967e-05				1.32698	3.84991e-06				1.32993	-3.32018e-06				1.32947	1.98266e-05				1.32925	1.96497e-05
		1.33402	1.98208e-05				1.3313	1.51422e-05				1.33107	3.63311e-06				1.33402	-3.50599e-06				1.33357	1.86729e-05				1.33334	1.94059e-05
		1.33812	1.92816e-05				1.33539	1.50574e-05				1.33517	3.41131e-06				1.33812	-3.86355e-06				1.33766	1.76415e-05				1.33744	1.9117e-05
		1.34221	1.87876e-05				1.33949	1.50948e-05				1.33926	2.99637e-06				1.34221	-4.41367e-06				1.34176	1.68423e-05				1.34153	1.87086e-05
		1.34631	1.83811e-05				1.34358	1.54541e-05				1.34336	2.33989e-06				1.34631	-4.93444e-06				1.34585	1.6112e-05				1.34562	1.81931e-05
		1.3504	1.81261e-05				1.34768	1.59384e-05				1.34745	1.49744e-06				1.3504	-5.26401e-06				1.34994	1.53714e-05				1.34972	1.77893e-05
		1.3545	1.7936e-05				1.35177	1.64086e-05				1.35155	7.40148e-07				1.3545	-5.41762e-06				1.35404	1.45629e-05				1.35381	1.7571e-05
		1.35859	1.7756e-05				1.35587	1.67375e-05				1.35564	1.1165e-07				1.35859	-5.49614e-06				1.35813	1.35209e-05				1.35791	1.7429e-05
		1.36269	1.75838e-05				1.35996	1.68803e-05				1.35974	-4.2137e-07				1.36269	-5.59318e-06				1.36223	1.25283e-05				1.362	1.72589e-05
		1.36678	1.74744e-05				1.36406	1.67896e-05				1.36383	-8.93926e-07				1.36678	-5.73261e-06				1.36632	1.20127e-05				1.3661	1.70368e-05
		1.37088	1.74186e-05				1.36815	1.66778e-05				1.36793	-1.29269e-06				1.37088	-5.95036e-06				1.37042	1.18454e-05				1.37019	1.68929e-05
		1.37497	1.74248e-05				1.37225	1.65768e-05				1.37202	-1.5084e-06				1.37497	-6.31394e-06				1.37451	1.18963e-05				1.37429	1.68776e-05
		1.37907	1.7455e-05				1.37634	1.64565e-05				1.37612	-1.58862e-06				1.37907	-6.52834e-06				1.37861	1.20699e-05				1.37838	1.69832e-05
		1.38316	1.74557e-05				1.38044	1.62935e-05				1.38021	-1.6199e-06				1.38316	-6.50017e-06				1.3827	1.22764e-05				1.38248	1.7131e-05
		1.38726	1.74147e-05				1.38453	1.61149e-05				1.38431	-1.73223e-06				1.38726	-6.34491e-06				1.3868	1.24925e-05				1.38657	1.72311e-05
		1.39135	1.73442e-05				1.38863	1.59368e-05				1.3884	-1.96852e-06				1.39135	-6.0077e-06				1.39089	1.27244e-05				1.39067	1.72617e-05
		1.39545	1.72502e-05				1.39272	1.57538e-05				1.3925	-2.25424e-06				1.39545	-5.5962e-06				1.39499	1.2974e-05				1.39476	1.71677e-05
		1.39954	1.70872e-05				1.39682	1.55639e-05				1.39659	-2.36991e-06				1.39954	-5.21489e-06				1.39908	1.32932e-05				1.39886	1.68583e-05
		1.40364	1.67983e-05				1.40091	1.53401e-05				1.40069	-2.15681e-06				1.40364	-4.87895e-06				1.40318	1.38148e-05				1.40295	1.64845e-05
		1.40773	1.65273e-05				1.40501	1.50209e-05				1.40478	-1.6167e-06				1.40773	-4.68502e-06				1.40727	1.44423e-05				1.40705	1.61141e-05
		1.41183	1.63505e-05				1.4091	1.45054e-05				1.40888	-1.06197e-06				1.41183	-4.56301e-06				1.41137	1.50508e-05				1.41114	1.56664e-05
		1.41592	1.62098e-05				1.4132	1.39652e-05				1.41297	-6.18367e-07				1.41592	-4.49257e-06				1.41546	1.56148e-05				1.41524	1.51314e-05
		1.42002	1.60689e-05				1.41729	1.34885e-05				1.41707	-3.57202e-07				1.42002	-4.48397e-06				1.41956	1.61298e-05				1.41933	1.47659e-05
		1.42411	1.59239e-05				1.42139	1.30472e-05				1.42116	-2.62154e-07				1.42411	-4.80941e-06				1.42365	1.65892e-05				1.42343	1.4465e-05
		1.42821	1.59615e-05				1.42548	1.28917e-05				1.42526	-2.3065e-07				1.42821	-5.19773e-06				1.42775	1.69933e-05				1.42752	1.41364e-05
		1.4323	1.61914e-05				1.42958	1.29018e-05				1.42935	-1.39453e-07				1.4323	-5.28711e-06				1.43184	1.73236e-05				1.43162	1.37524e-05
		1.4364	1.6466e-05				1.43367	1.29719e-05				1.43345	2.17346e-08				1.4364	-5.13297e-06				1.43594	1.76152e-05				1.43571	1.33183e-05
		1.44049	1.67348e-05				1.43777	1.30964e-05				1.43754	2.16723e-07				1.44049	-4.86544e-06				1.44003	1.78368e-05				1.43981	1.28433e-05
		1.44459	1.70263e-05				1.44186	1.3306e-05				1.44164	4.36857e-07				1.44459	-4.58653e-06				1.44413	1.79887e-05				1.4439	1.23324e-05
		1.44868	1.73267e-05				1.44596	1.35978e-05				1.44573	8.17484e-07				1.44868	-4.32683e-06				1.44822	1.80533e-05				1.448	1.18402e-05
		1.45278	1.76119e-05				1.45005	1.3948e-05				1.44982	1.33919e-06				1.45278	-4.17628e-06				1.45232	1.80745e-05				1.45209	1.13883e-05
		1.45687	1.78772e-05				1.45414	1.4404e-05				1.45392	1.86628e-06				1.45687	-4.14499e-06				1.45641	1.80776e-05				1.45619	1.1013e-05
		1.46097	1.79882e-05				1.45824	1.49497e-05				1.45801	2.35583e-06				1.46096	-4.12799e-06				1.46051	1.80345e-05				1.46028	1.07016e-05
		1.46506	1.79723e-05				1.46233	1.55121e-05				1.46211	2.66571e-06				1.46506	-4.12307e-06				1.4646	1.81257e-05				1.46438	1.04392e-05
		1.46916	1.79006e-05				1.46643	1.60668e-05				1.4662	2.80858e-06				1.46915	-4.14587e-06				1.4687	1.83556e-05				1.46847	1.02561e-05
		1.47325	1.7722e-05				1.47052	1.65717e-05				1.4703	2.82267e-06				1.47325	-4.0954e-06				1.47279	1.86305e-05				1.47257	1.02083e-05
		1.47734	1.73855e-05				1.47462	1.70109e-05				1.47439	2.53831e-06				1.47734	-3.98151e-06				1.47689	1.89236e-05				1.47666	1.02895e-05
		1.48144	1.70031e-05				1.47871	1.73439e-05				1.47849	2.21383e-06				1.48144	-3.82943e-06				1.48098	1.93063e-05				1.48076	1.05032e-05
		1.48553	1.66278e-05				1.48281	1.75508e-05				1.48258	2.02929e-06				1.48553	-3.71681e-06				1.48508	1.97392e-05				1.48485	1.07643e-05
		1.48963	1.63068e-05				1.4869	1.76631e-05				1.48668	2.12903e-06				1.48963	-3.67457e-06				1.48917	2.01905e-05				1.48895	1.0991e-05
		1.49372	1.62039e-05				1.491	1.76977e-05				1.49077	2.30397e-06				1.49372	-3.74248e-06				1.49327	2.06578e-05				1.49304	1.11671e-05
		1.49782	1.63658e-05				1.49509	1.76093e-05				1.49487	2.43899e-06				1.49782	-4.07466e-06				1.49736	2.1256e-05				1.49714	1.12819e-05
		1.50191	1.67401e-05				1.49919	1.73484e-05				1.49896	2.45977e-06				1.50191	-4.5127e-06				1.50146	2.1857e-05				1.50123	1.14034e-05
		1.50601	1.7225e-05				1.50328	1.70559e-05				1.50306	2.20536e-06				1.50601	-4.80371e-06				1.50555	2.23852e-05				1.50533	1.15447e-05
		1.5101	1.77175e-05				1.50738	1.68598e-05				1.50715	1.84623e-06				1.5101	-4.95187e-06				1.50965	2.28056e-05				1.50942	1.1697e-05
		1.5142	1.8154e-05				1.51147	1.68608e-05				1.51125	1.49724e-06				1.5142	-4.88234e-06				1.51374	2.29983e-05				1.51352	1.19122e-05
		1.51829	1.85223e-05				1.51557	1.70717e-05				1.51534	1.16449e-06				1.51829	-4.65299e-06				1.51784	2.28824e-05				1.51761	1.22643e-05
		1.52239	1.87914e-05				1.51966	1.73305e-05				1.51944	8.39248e-07				1.52239	-4.38824e-06				1.52193	2.25498e-05				1.52171	1.26601e-05
		1.52648	1.88325e-05				1.52376	1.75707e-05				1.52353	6.80831e-07				1.52648	-4.24537e-06				1.52603	2.19729e-05				1.5258	1.30358e-05
		1.53058	1.87981e-05				1.52785	1.77688e-05				1.52763	6.48572e-07				1.53058	-4.27146e-06				1.53012	2.12055e-05				1.5299	1.33867e-05
		1.53467	1.90174e-05				1.53195	1.80565e-05				1.53172	6.71457e-07				1.53467	-4.35276e-06				1.53422	2.03591e-05				1.53399	1.38151e-05
		1.53877	1.93644e-05				1.53604	1.83568e-05				1.53582	7.73245e-07				1.53877	-4.44042e-06				1.53831	1.95759e-05				1.53808	1.42636e-05
		1.54286	1.97367e-05				1.54014	1.86106e-05				1.53991	9.83963e-07				1.54286	-4.5639e-06				1.5424	1.90216e-05				1.54218	1.46831e-05
		1.54696	2.0318e-05				1.54423	1.87953e-05				1.54401	1.26267e-06				1.54696	-4.66388e-06				1.5465	1.87103e-05				1.54627	1.50728e-05
		1.55105	2.12269e-05				1.54833	1.89755e-05				1.5481	1.65675e-06				1.55105	-4.72979e-06				1.55059	1.85598e-05				1.55037	1.55722e-05
		1.55515	2.22249e-05				1.55242	1.91135e-05				1.5522	2.05388e-06				1.55515	-4.77178e-06				1.55469	1.84874e-05				1.55446	1.61209e-05
		1.55924	2.31762e-05				1.55652	1.91811e-05				1.55629	2.39386e-06				1.55924	-4.79069e-06				1.55878	1.84194e-05				1.55856	1.66655e-05
		1.56334	2.40726e-05				1.56061	1.91252e-05				1.56039	2.64895e-06				1.56334	-4.85214e-06				1.56288	1.83344e-05				1.56265	1.71962e-05
		1.56743	2.47479e-05				1.56471	1.89621e-05				1.56448	2.8454e-06				1.56743	-4.98206e-06				1.56697	1.82043e-05				1.56675	1.7702e-05
		1.57153	2.51261e-05				1.5688	1.87589e-05				1.56858	3.01274e-06				1.57153	-5.28839e-06				1.57107	1.79362e-05				1.57084	1.81814e-05
		1.57562	2.52558e-05				1.5729	1.84354e-05				1.57267	3.01918e-06				1.57562	-5.74297e-06				1.57516	1.73692e-05				1.57494	1.86437e-05
		1.57972	2.54137e-05				1.57699	1.80426e-05				1.57677	2.84862e-06				1.57972	-6.31047e-06				1.57926	1.64827e-05				1.57903	1.90931e-05
		1.58381	2.56551e-05				1.58109	1.76474e-05				1.58086	2.7427e-06				1.58381	-6.86122e-06				1.58335	1.54667e-05				1.58313	1.96007e-05
		1.58791	2.59176e-05				1.58518	1.72603e-05				1.58496	2.92839e-06				1.58791	-7.14097e-06				1.58745	1.45699e-05				1.58722	2.01449e-05
		1.592	2.61711e-05				1.58928	1.68333e-05				1.58905	3.29983e-06				1.592	-7.11243e-06				1.59154	1.38173e-05				1.59132	2.06853e-05
		1.5961	2.64099e-05				1.59337	1.64605e-05				1.59315	3.73256e-06				1.5961	-6.88394e-06				1.59564	1.31497e-05				1.59541	2.11924e-05
		1.60019	2.66459e-05				1.59747	1.62347e-05				1.59724	4.15576e-06				1.60019	-6.64674e-06				1.59973	1.25481e-05				1.59951	2.16581e-05
		1.60429	2.68214e-05				1.60156	1.60785e-05				1.60134	4.54981e-06				1.60429	-6.46583e-06				1.60383	1.20104e-05				1.6036	2.20676e-05
		1.60838	2.69126e-05				1.60566	1.59678e-05				1.60543	4.90543e-06				1.60838	-6.38749e-06				1.60792	1.15057e-05				1.6077	2.24166e-05
		1.61248	2.6862e-05				1.60975	1.58881e-05				1.60953	5.12267e-06				1.61248	-6.42349e-06				1.61202	1.10194e-05				1.61179	2.26651e-05
		1.61657	2.64684e-05				1.61385	1.5782e-05				1.61362	5.25972e-06				1.61657	-6.46554e-06				1.61611	1.05395e-05				1.61589	2.27916e-05
		1.62067	2.57909e-05				1.61794	1.56305e-05				1.61772	5.36195e-06				1.62067	-6.44644e-06				1.62021	1.00604e-05				1.61998	2.28017e-05
		1.62476	2.48784e-05				1.62204	1.55086e-05				1.62181	5.31645e-06				1.62476	-6.35947e-06				1.6243	9.57004e-06				1.62408	2.26329e-05
		1.62886	2.39278e-05				1.62613	1.54614e-05				1.62591	5.17844e-06				1.62886	-6.25302e-06				1.6284	9.06372e-06				1.62817	2.24835e-05
		1.63295	2.31665e-05				1.63023	1.54417e-05				1.63	5.09591e-06				1.63295	-6.16444e-06				1.63249	8.49213e-06				1.63227	2.2373e-05
		1.63705	2.26592e-05				1.63432	1.54043e-05				1.6341	5.05285e-06				1.63705	-6.10006e-06				1.63659	7.89925e-06				1.63636	2.22537e-05
		1.64114	2.23869e-05				1.63841	1.53406e-05				1.63819	5.06073e-06				1.64114	-6.08731e-06				1.64068	7.31363e-06				1.64046	2.21209e-05
		1.64524	2.22063e-05				1.64251	1.51111e-05				1.64228	5.09871e-06				1.64523	-6.27168e-06				1.64478	6.7565e-06				1.64455	2.19143e-05
		1.64933	2.20371e-05				1.6466	1.48363e-05				1.64638	5.14982e-06				1.64933	-6.68312e-06				1.64887	6.24652e-06				1.64865	2.17182e-05
		1.65343	2.18701e-05				1.6507	1.45826e-05				1.65047	5.25845e-06				1.65342	-7.14623e-06				1.65297	5.82913e-06				1.65274	2.15486e-05
		1.65752	2.15798e-05				1.65479	1.43433e-05				1.65457	5.39099e-06				1.65752	-7.62571e-06				1.65706	5.5209e-06				1.65684	2.13905e-05
		1.66162	2.12426e-05				1.65889	1.41191e-05				1.65866	5.52409e-06				1.66161	-8.13613e-06				1.66116	5.2791e-06				1.66093	2.12346e-05
		1.66571	2.10323e-05				1.66298	1.40398e-05				1.66276	5.611e-06				1.66571	-8.54324e-06				1.66525	5.10783e-06				1.66503	2.10768e-05
		1.6698	2.10038e-05				1.66708	1.4096e-05				1.66685	5.63379e-06				1.6698	-8.76746e-06				1.66935	5.04891e-06				1.66912	2.09038e-05
		1.6739	2.10975e-05				1.67117	1.41846e-05				1.67095	5.54799e-06				1.6739	-8.93563e-06				1.67344	4.9702e-06				1.67322	2.05291e-05
		1.67799	2.12105e-05				1.67527	1.42624e-05				1.67504	5.26436e-06				1.67799	-9.10721e-06				1.67754	4.81089e-06				1.67731	2.00142e-05
		1.68209	2.13099e-05				1.67936	1.4325e-05				1.67914	4.84235e-06				1.68209	-9.28882e-06				1.68163	4.51526e-06				1.68141	1.94834e-05
		1.68618	2.13866e-05				1.68346	1.43622e-05				1.68323	4.40646e-06				1.68618	-9.49103e-06				1.68573	4.11965e-06				1.6855	1.89639e-05
		1.69028	2.13651e-05				1.68755	1.45016e-05				1.68733	3.99848e-06				1.69028	-9.71358e-06				1.68982	3.71899e-06				1.6896	1.83874e-05
		1.69437	2.11142e-05				1.69165	1.47574e-05				1.69142	3.73308e-06				1.69437	-9.9515e-06				1.69392	3.46934e-06				1.69369	1.78842e-05
		1.69847	2.07724e-05				1.69574	1.50659e-05				1.69552	3.62494e-06				1.69847	-1.02163e-05				1.69801	3.49403e-06				1.69779	1.74529e-05
		1.70256	2.04204e-05				1.69984	1.54062e-05				1.69961	3.56685e-06				1.70256	-1.05123e-05				1.70211	3.60087e-06				1.70188	1.70517e-05
		1.70666	2.00131e-05				1.70393	1.56902e-05				1.70371	3.51267e-06				1.70666	-1.06592e-05				1.7062	3.69307e-06				1.70598	1.66707e-05
		1.71075	1.96208e-05				1.70803	1.58827e-05				1.7078	3.44291e-06				1.71075	-1.07344e-05				1.7103	3.76571e-06				1.71007	1.63068e-05
		1.71485	1.9281e-05				1.71212	1.59238e-05				1.7119	3.35097e-06				1.71485	-1.08065e-05				1.71439	3.81123e-06				1.71417	1.57543e-05
		1.71894	1.90693e-05				1.71622	1.58179e-05				1.71599	3.22106e-06				1.71894	-1.0866e-05				1.71849	3.82832e-06				1.71826	1.51908e-05
		1.72304	1.89887e-05				1.72031	1.56271e-05				1.72009	2.79468e-06				1.72304	-1.09191e-05				1.72258	3.78621e-06				1.72236	1.4647e-05
		1.72713	1.90535e-05				1.72441	1.54076e-05				1.72418	2.25617e-06				1.72713	-1.09846e-05				1.72667	4.06358e-06				1.72645	1.40854e-05
		1.73123	1.93566e-05				1.7285	1.51563e-05				1.72828	1.73418e-06				1.73123	-1.1068e-05				1.73077	4.71121e-06				1.73054	1.345e-05
		1.73532	1.97111e-05				1.7326	1.50538e-05				1.73237	1.22254e-06				1.73532	-1.12855e-05				1.73486	5.50889e-06				1.73464	1.27974e-05
		1.73942	2.00209e-05				1.73669	1.50895e-05				1.73647	9.69696e-07				1.73942	-1.15323e-05				1.73896	6.4889e-06				1.73873	1.20845e-05
		1.74351	2.02419e-05				1.74079	1.51669e-05				1.74056	9.31013e-07				1.74351	-1.17411e-05				1.74305	7.57753e-06				1.74283	1.13017e-05
		1.74761	2.00895e-05				1.74488	1.52346e-05				1.74466	9.54346e-07				1.74761	-1.19142e-05				1.74715	8.65305e-06				1.74692	1.08114e-05
		1.7517	1.96664e-05				1.74898	1.5282e-05				1.74875	9.82863e-07				1.7517	-1.20047e-05				1.75124	9.67907e-06				1.75102	1.05247e-05
		1.7558	1.92784e-05				1.75307	1.50902e-05				1.75285	1.00527e-06				1.7558	-1.20257e-05				1.75534	1.05231e-05				1.75511	1.03314e-05
		1.75989	1.90883e-05				1.75717	1.47604e-05				1.75694	1.02066e-06				1.75989	-1.20218e-05				1.75943	1.11375e-05				1.75921	1.02003e-05
		1.76399	1.92055e-05				1.76126	1.43108e-05				1.76104	8.99744e-07				1.76399	-1.20204e-05				1.76353	1.1517e-05				1.7633	1.01735e-05
		1.76808	1.94341e-05				1.76536	1.38554e-05				1.76513	6.76935e-07				1.76808	-1.20276e-05				1.76762	1.18558e-05				1.7674	1.02038e-05
		1.77218	1.96634e-05				1.76945	1.37312e-05				1.76923	3.54173e-07				1.77218	-1.20364e-05				1.77172	1.2318e-05				1.77149	1.0259e-05
		1.77627	1.98669e-05				1.77355	1.38484e-05				1.77332	-1.08033e-07				1.77627	-1.20426e-05				1.77581	1.29717e-05				1.77559	1.03809e-05
		1.78037	2.00363e-05				1.77764	1.41422e-05				1.77742	-8.16715e-07				1.78037	-1.2064e-05				1.77991	1.36755e-05				1.77968	1.05231e-05
		1.78446	2.0151e-05				1.78174	1.45828e-05				1.78151	-1.66772e-06				1.78446	-1.21078e-05				1.784	1.44558e-05				1.78378	1.06539e-05
		1.78856	2.01366e-05				1.78583	1.50648e-05				1.78561	-2.47453e-06				1.78856	-1.22776e-05				1.7881	1.52642e-05				1.78787	1.07723e-05
		1.79265	2.01193e-05				1.78993	1.54364e-05				1.7897	-3.18748e-06				1.79265	-1.25367e-05				1.79219	1.60454e-05				1.79197	1.07914e-05
		1.79675	2.02649e-05				1.79402	1.56537e-05				1.7938	-3.77931e-06				1.79675	-1.27953e-05				1.79629	1.67787e-05				1.79606	1.06297e-05
		1.80084	2.06407e-05				1.79812	1.57438e-05				1.79789	-4.01501e-06				1.80084	-1.29659e-05				1.80038	1.74598e-05				1.80016	1.04081e-05
		1.80494	2.109e-05				1.80221	1.57465e-05				1.80199	-3.98817e-06				1.80494	-1.30413e-05				1.80448	1.80572e-05				1.80425	1.01831e-05
		1.80903	2.15222e-05				1.80631	1.56774e-05				1.80608	-3.90291e-06				1.80903	-1.29985e-05				1.80857	1.84714e-05				1.80835	1.00875e-05
		1.81313	2.19008e-05				1.8104	1.56163e-05				1.81018	-3.55775e-06				1.81313	-1.28477e-05				1.81267	1.87678e-05				1.81244	1.01089e-05
		1.81722	2.22156e-05				1.8145	1.55716e-05				1.81427	-3.15664e-06				1.81722	-1.26465e-05				1.81676	1.90163e-05				1.81654	1.02337e-05
		1.82132	2.23129e-05				1.81859	1.55317e-05				1.81837	-2.83474e-06				1.82132	-1.24168e-05				1.82086	1.92291e-05				1.82063	1.04386e-05
		1.82541	2.22004e-05				1.82269	1.5464e-05				1.82246	-2.63529e-06				1.82541	-1.21546e-05				1.82495	1.92294e-05				1.82473	1.07074e-05
		1.82951	2.19426e-05				1.82678	1.53556e-05				1.82655	-2.55955e-06				1.82951	-1.17185e-05				1.82905	1.90644e-05				1.82882	1.10284e-05
		1.8336	2.16072e-05				1.83087	1.513e-05				1.83065	-2.5354e-06				1.8336	-1.12326e-05				1.83314	1.87228e-05				1.83292	1.14355e-05
		1.8377	2.13633e-05				1.83497	1.47597e-05				1.83474	-2.53389e-06				1.83769	-1.0777e-05				1.83724	1.81378e-05				1.83701	1.19472e-05
		1.84179	2.12137e-05				1.83906	1.43745e-05				1.83884	-2.5943e-06				1.84179	-1.03784e-05				1.84133	1.75279e-05				1.84111	1.24875e-05
		1.84589	2.11019e-05				1.84316	1.41452e-05				1.84293	-2.6011e-06				1.84588	-1.0046e-05				1.84543	1.6976e-05				1.8452	1.29886e-05
		1.84998	2.0925e-05				1.84725	1.41058e-05				1.84703	-2.54352e-06				1.84998	-9.82357e-06				1.84952	1.63566e-05				1.8493	1.34377e-05
		1.85408	2.06477e-05				1.85135	1.41406e-05				1.85112	-2.35465e-06				1.85407	-9.81502e-06				1.85362	1.5623e-05				1.85339	1.36195e-05
		1.85817	2.02516e-05				1.85544	1.42011e-05				1.85522	-2.00554e-06				1.85817	-9.89872e-06				1.85771	1.48911e-05				1.85749	1.36591e-05
		1.86226	1.97763e-05				1.85954	1.43034e-05				1.85931	-1.6172e-06				1.86226	-1.00043e-05				1.86181	1.42417e-05				1.86158	1.36978e-05
		1.86636	1.9279e-05				1.86363	1.44327e-05				1.86341	-1.24663e-06				1.86636	-1.01872e-05				1.8659	1.36845e-05				1.86568	1.37552e-05
		1.87045	1.87758e-05				1.86773	1.45533e-05				1.8675	-9.24316e-07				1.87045	-1.03925e-05				1.87	1.32793e-05				1.86977	1.38273e-05
		1.87455	1.82901e-05				1.87182	1.46547e-05				1.8716	-6.60164e-07				1.87455	-1.05165e-05				1.87409	1.30043e-05				1.87387	1.39122e-05
		1.87864	1.78445e-05				1.87592	1.45103e-05				1.87569	-5.08047e-07				1.87864	-1.05977e-05				1.87819	1.28342e-05				1.87796	1.40148e-05
		1.88274	1.75861e-05				1.88001	1.42772e-05				1.87979	-4.51769e-07				1.88274	-1.06667e-05				1.88228	1.28533e-05				1.88206	1.42876e-05
		1.88683	1.74745e-05				1.88411	1.40968e-05				1.88388	-5.78634e-07				1.88683	-1.06396e-05				1.88638	1.31153e-05				1.88615	1.46628e-05
		1.89093	1.74137e-05				1.8882	1.39395e-05				1.88798	-6.71465e-07				1.89093	-1.05164e-05				1.89047	1.34424e-05				1.89025	1.50538e-05
		1.89502	1.73024e-05				1.8923	1.37861e-05				1.89207	-6.11095e-07				1.89502	-1.03731e-05				1.89457	1.37448e-05				1.89434	1.53709e-05
		1.89912	1.71094e-05				1.89639	1.36159e-05				1.89617	-4.58098e-07				1.89912	-1.02355e-05				1.89866	1.40195e-05				1.89844	1.55841e-05
		1.90321	1.68432e-05				1.90049	1.3463e-05				1.90026	-3.69315e-07				1.90321	-1.0076e-05				1.90276	1.42766e-05				1.90253	1.553e-05
		1.90731	1.65852e-05				1.90458	1.3328e-05				1.90436	-3.96768e-07				1.90731	-9.91005e-06				1.90685	1.45469e-05				1.90663	1.53167e-05
		1.9114	1.63766e-05				1.90868	1.31964e-05				1.90845	-4.48387e-07				1.9114	-9.74965e-06				1.91095	1.48169e-05				1.91072	1.50846e-05
		1.9155	1.63775e-05				1.91277	1.30656e-05				1.91255	-4.92697e-07				1.9155	-9.56397e-06				1.91504	1.50761e-05				1.91482	1.48604e-05
		1.91959	1.64707e-05				1.91687	1.29294e-05				1.91664	-5.33383e-07				1.91959	-9.37353e-06				1.91913	1.53259e-05				1.91891	1.46295e-05
		1.92369	1.65203e-05				1.92096	1.27733e-05				1.92074	-4.75242e-07				1.92369	-9.19484e-06				1.92323	1.55563e-05				1.923	1.44107e-05
		1.92778	1.65054e-05				1.92506	1.25932e-05				1.92483	-1.65486e-07				1.92778	-9.02937e-06				1.92732	1.57636e-05				1.9271	1.42075e-05
		1.93188	1.6376e-05				1.92915	1.24499e-05				1.92893	2.19073e-07				1.93188	-8.87681e-06				1.93142	1.58788e-05				1.93119	1.40163e-05
		1.93597	1.59948e-05				1.93325	1.23838e-05				1.93302	5.4001e-07				1.93597	-8.79822e-06				1.93551	1.59518e-05				1.93529	1.38862e-05
		1.94007	1.54282e-05				1.93734	1.24034e-05				1.93712	9.5626e-07				1.94007	-8.60303e-06				1.93961	1.60144e-05				1.93938	1.38022e-05
		1.94416	1.48167e-05				1.94144	1.27388e-05				1.94121	1.40715e-06				1.94416	-8.22801e-06				1.9437	1.60652e-05				1.94348	1.37262e-05
		1.94826	1.42188e-05				1.94553	1.33608e-05				1.94531	1.81205e-06				1.94826	-7.76129e-06				1.9478	1.60954e-05				1.94757	1.36488e-05
		1.95235	1.35689e-05				1.94963	1.41224e-05				1.9494	2.16424e-06				1.95235	-7.27923e-06				1.95189	1.60952e-05				1.95167	1.35489e-05
		1.95645	1.28811e-05				1.95372	1.48842e-05				1.9535	2.44568e-06				1.95645	-6.84177e-06				1.95599	1.60634e-05				1.95576	1.33823e-05
		1.96054	1.22658e-05				1.95782	1.56007e-05				1.95759	2.69057e-06				1.96054	-6.46447e-06				1.96008	1.59598e-05				1.95986	1.31149e-05
		1.96464	1.1739e-05				1.96191	1.62727e-05				1.96169	2.91817e-06				1.96464	-6.17542e-06				1.96418	1.59431e-05				1.96395	1.27565e-05
		1.96873	1.12621e-05				1.96601	1.67777e-05				1.96578	3.02255e-06				1.96873	-5.9835e-06				1.96827	1.60277e-05				1.96805	1.23367e-05
		1.97283	1.08212e-05				1.9701	1.7197e-05				1.96988	3.1017e-06				1.97283	-5.89924e-06				1.97237	1.61833e-05				1.97214	1.19865e-05
		1.97692	1.04209e-05				1.9742	1.75912e-05				1.97397	3.23312e-06				1.97692	-5.55851e-06				1.97646	1.63382e-05				1.97624	1.17598e-05
		1.98102	1.00549e-05				1.97829	1.78074e-05				1.97807	3.39328e-06				1.98102	-5.11046e-06				1.98056	1.64625e-05				1.98033	1.16047e-05
		1.98511	9.70295e-06				1.98239	1.79098e-05				1.98216	3.56857e-06				1.98511	-4.66884e-06				1.98465	1.65229e-05				1.98443	1.13199e-05
		1.98921	9.35744e-06				1.98648	1.79742e-05				1.98626	3.81066e-06				1.98921	-4.25899e-06				1.98875	1.65102e-05				1.98852	1.08354e-05
		1.9933	9.07819e-06				1.99058	1.78962e-05				1.99035	4.09543e-06				1.9933	-3.89449e-06				1.99284	1.63944e-05				1.99262	1.01014e-05
		1.9974	8.95846e-06				1.99467	1.76422e-05				1.99445	4.37564e-06				1.9974	-3.64881e-06				1.99694	1.61362e-05				1.99671	9.09482e-06
		2.00149	9.03091e-06				1.99877	1.73162e-05				1.99854	4.57745e-06				2.00149	-3.5053e-06				2.00103	1.5879e-05				2.00081	8.02349e-06
		2.00559	9.17058e-06				2.00286	1.69618e-05				2.00264	4.67774e-06				2.00559	-3.54995e-06				2.00513	1.57417e-05				2.0049	7.02645e-06
		2.00968	9.3217e-06				2.00696	1.65089e-05				2.00673	4.74914e-06				2.00968	-3.66674e-06				2.00922	1.56773e-05				2.009	6.1941e-06
		2.01378	9.50775e-06				2.01105	1.60439e-05				2.01083	4.81388e-06				2.01378	-3.78402e-06				2.01332	1.56248e-05				2.01309	5.70651e-06
		2.01787	9.70365e-06				2.01514	1.55904e-05				2.01492	4.86843e-06				2.01787	-4.0453e-06				2.01741	1.55711e-05				2.01719	5.51577e-06
		2.02197	9.85414e-06				2.01924	1.51361e-05				2.01901	4.88289e-06				2.02197	-4.17508e-06				2.02151	1.52415e-05				2.02128	5.53842e-06
		2.02606	9.94426e-06				2.02333	1.46629e-05				2.02311	4.85848e-06				2.02606	-4.14556e-06				2.0256	1.46169e-05				2.02538	5.63486e-06
		2.03016	1.00212e-05				2.02743	1.41746e-05				2.0272	4.81061e-06				2.03015	-4.06044e-06				2.0297	1.37845e-05				2.02947	5.7343e-06
		2.03425	1.00875e-05				2.03152	1.36634e-05				2.0313	4.75223e-06				2.03425	-3.97473e-06				2.03379	1.28513e-05				2.03357	5.76745e-06
		2.03835	1.01359e-05				2.03562	1.31082e-05				2.03539	4.68739e-06				2.03834	-3.90228e-06				2.03789	1.21477e-05				2.03766	5.71062e-06
		2.04244	1.00443e-05				2.03971	1.25477e-05				2.03949	4.5868e-06				2.04244	-3.87382e-06				2.04198	1.1729e-05				2.04176	5.62822e-06
		2.04653	9.78248e-06				2.04381	1.20011e-05				2.04358	4.41781e-06				2.04653	-3.97354e-06				2.04608	1.15156e-05				2.04585	5.84823e-06
		2.05063	9.36958e-06				2.0479	1.13488e-05				2.04768	4.28035e-06				2.05063	-4.06479e-06				2.05017	1.13621e-05				2.04995	6.27237e-06
		2.05472	8.61811e-06				2.052	1.06092e-05				2.05177	4.17302e-06				2.05472	-4.1236e-06				2.05427	1.12139e-05				2.05404	6.74342e-06
		2.05882	7.8011e-06				2.05609	9.77499e-06				2.05587	4.07111e-06				2.05882	-4.1879e-06				2.05836	1.10157e-05				2.05814	7.18587e-06
		2.06291	7.18808e-06				2.06019	8.79569e-06				2.05996	3.96227e-06				2.06291	-4.26437e-06				2.06246	1.0875e-05				2.06223	7.57938e-06
		2.06701	6.73249e-06				2.06428	7.80078e-06				2.06406	3.82844e-06				2.06701	-4.53832e-06				2.06655	1.08045e-05				2.06633	7.86035e-06
		2.0711	6.48512e-06				2.06838	6.8383e-06				2.06815	3.5543e-06				2.0711	-5.0373e-06				2.07065	1.08824e-05				2.07042	8.08459e-06
		2.0752	6.42826e-06				2.07247	5.88716e-06				2.07225	3.06108e-06				2.0752	-5.57675e-06				2.07474	1.10661e-05				2.07452	8.26807e-06
		2.07929	6.56783e-06				2.07657	5.16566e-06				2.07634	2.6474e-06				2.07929	-6.08726e-06				2.07884	1.13344e-05				2.07861	8.40359e-06
		2.08339	6.89859e-06				2.08066	4.79414e-06				2.08044	2.45819e-06				2.08339	-6.38751e-06				2.08293	1.1831e-05				2.08271	8.58571e-06
		2.08748	7.24819e-06				2.08476	4.56578e-06				2.08453	2.3527e-06				2.08748	-6.40046e-06				2.08703	1.23884e-05				2.0868	8.80776e-06
		2.09158	7.54667e-06				2.08885	4.45393e-06				2.08863	2.26685e-06				2.09158	-6.25309e-06				2.09112	1.29081e-05				2.0909	9.03237e-06
		2.09567	7.76699e-06				2.09295	4.45869e-06				2.09272	2.2295e-06				2.09567	-6.09108e-06				2.09522	1.33796e-05				2.09499	9.2447e-06
		2.09977	7.7974e-06				2.09704	4.56288e-06				2.09682	2.37797e-06				2.09977	-5.95312e-06				2.09931	1.36722e-05				2.09909	9.44191e-06
		2.10386	7.58993e-06				2.10114	4.69125e-06				2.10091	2.59554e-06				2.10386	-5.82967e-06				2.10341	1.39127e-05				2.10318	9.54685e-06
		2.10796	7.31173e-06				2.10523	4.79323e-06				2.10501	2.80724e-06				2.10796	-5.85185e-06				2.1075	1.42968e-05				2.10728	9.47612e-06
		2.11205	7.0558e-06				2.10933	4.86216e-06				2.1091	3.0762e-06				2.11205	-6.13547e-06				2.11159	1.47294e-05				2.11137	9.12352e-06
		2.11615	6.92397e-06				2.11342	4.82564e-06				2.1132	3.38109e-06				2.11615	-6.60529e-06				2.11569	1.51473e-05				2.11546	8.42684e-06
		2.12024	7.04581e-06				2.11752	4.61101e-06				2.11729	3.63976e-06				2.12024	-7.20347e-06				2.11978	1.55508e-05				2.11956	7.51281e-06
		2.12434	7.30538e-06				2.12161	4.28952e-06				2.12139	3.8285e-06				2.12434	-7.7136e-06				2.12388	1.59196e-05				2.12365	6.77004e-06
		2.12843	7.6723e-06				2.12571	4.26023e-06				2.12548	3.98594e-06				2.12843	-8.0964e-06				2.12797	1.62468e-05				2.12775	6.45796e-06
		2.13253	8.04784e-06				2.1298	4.60088e-06				2.12958	4.1289e-06				2.13253	-8.37923e-06				2.13207	1.65367e-05				2.13184	6.26507e-06
		2.13662	8.38309e-06				2.1339	5.03553e-06				2.13367	4.12533e-06				2.13662	-8.46752e-06				2.13616	1.67032e-05				2.13594	6.03414e-06
		2.14072	8.64401e-06				2.13799	5.45061e-06				2.13777	3.95536e-06				2.14072	-8.36622e-06				2.14026	1.67787e-05				2.14003	5.72557e-06
		2.14481	8.81397e-06				2.14209	5.83978e-06				2.14186	3.77354e-06				2.14481	-8.23368e-06				2.14435	1.677e-05				2.14413	5.372e-06
		2.14891	8.79059e-06				2.14618	6.20286e-06				2.14596	3.61732e-06				2.14891	-8.12905e-06				2.14845	1.67049e-05				2.14822	4.86655e-06
		2.153	8.50567e-06				2.15028	6.3969e-06				2.15005	3.42042e-06				2.153	-8.09008e-06				2.15254	1.66549e-05				2.15232	4.23632e-06
		2.1571	8.02448e-06				2.15437	6.35486e-06				2.15415	3.16073e-06				2.1571	-8.14665e-06				2.15664	1.66131e-05				2.15641	3.5825e-06
		2.16119	7.53413e-06				2.15847	6.35458e-06				2.15824	2.86475e-06				2.16119	-8.24099e-06				2.16073	1.65665e-05				2.16051	2.93321e-06
		2.16529	7.09998e-06				2.16256	6.40141e-06				2.16234	2.54186e-06				2.16529	-8.35842e-06				2.16483	1.64996e-05				2.1646	2.31116e-06
		2.16938	6.84457e-06				2.16666	6.33294e-06				2.16643	2.17351e-06				2.16938	-8.28139e-06				2.16892	1.6469e-05				2.1687	1.72629e-06
		2.17348	6.7213e-06				2.17075	6.12034e-06				2.17053	1.93518e-06				2.17348	-8.10527e-06				2.17302	1.64987e-05				2.17279	1.17721e-06
		2.17757	6.63636e-06				2.17485	5.77511e-06				2.17462	1.7618e-06				2.17757	-7.9311e-06				2.17711	1.65618e-05				2.17689	6.65807e-07
		2.18167	6.55917e-06				2.17894	5.40293e-06				2.17872	1.58949e-06				2.18167	-7.76976e-06				2.18121	1.66348e-05				2.18098	2.54082e-07
		2.18576	6.48569e-06				2.18304	5.04887e-06				2.18281	1.41079e-06				2.18576	-7.62236e-06				2.1853	1.66529e-05				2.18508	-3.47707e-08
		2.18986	6.49686e-06				2.18713	4.63543e-06				2.18691	1.28232e-06				2.18986	-7.61414e-06				2.1894	1.65932e-05				2.18917	-2.77533e-07
		2.19395	6.67794e-06				2.19123	4.21245e-06				2.191	1.2037e-06				2.19395	-7.75446e-06				2.19349	1.64223e-05				2.19327	-5.196e-07
		2.19805	7.08399e-06				2.19532	3.82748e-06				2.1951	1.1269e-06				2.19805	-7.89396e-06				2.19759	1.60164e-05				2.19736	-7.66315e-07
		2.20214	7.69026e-06				2.19942	3.47355e-06				2.19919	1.03646e-06				2.20214	-8.00797e-06				2.20168	1.53872e-05				2.20146	-1.05822e-06
		2.20624	8.38614e-06				2.20351	3.13944e-06				2.20328	8.76763e-07				2.20624	-8.11092e-06				2.20578	1.46929e-05				2.20555	-1.20759e-06
		2.21033	9.00265e-06				2.2076	2.82181e-06				2.20738	5.96983e-07				2.21033	-8.07879e-06				2.20987	1.40487e-05				2.20965	-1.04415e-06
		2.21443	9.48885e-06				2.2117	2.55115e-06				2.21147	1.85439e-07				2.21442	-7.86183e-06				2.21397	1.35147e-05				2.21374	-6.1069e-07
		2.21852	9.77747e-06				2.21579	2.31232e-06				2.21557	-2.22972e-07				2.21852	-7.59621e-06				2.21806	1.30853e-05				2.21784	-9.89578e-08
		2.22262	9.87681e-06				2.21989	2.09202e-06				2.21966	-4.30361e-07				2.22261	-7.34751e-06				2.22216	1.2734e-05				2.22193	3.90931e-07
		2.22671	9.83746e-06				2.22398	1.99818e-06				2.22376	-2.78241e-07				2.22671	-7.11799e-06				2.22625	1.25061e-05				2.22603	8.46601e-07
		2.23081	9.55429e-06				2.22808	2.00656e-06				2.22785	-3.59017e-08				2.2308	-7.07169e-06				2.23035	1.2367e-05				2.23012	1.03763e-06
		2.2349	9.00556e-06				2.23217	2.18871e-06				2.23195	1.61545e-07				2.2349	-7.2708e-06				2.23444	1.22696e-05				2.23422	1.04684e-06
		2.23899	8.44981e-06				2.23627	2.48766e-06				2.23604	2.75685e-07				2.23899	-7.71082e-06				2.23854	1.22029e-05				2.23831	1.01608e-06
		2.24309	8.11786e-06				2.24036	2.8559e-06				2.24014	3.47541e-07				2.24309	-8.26349e-06				2.24263	1.21872e-05				2.24241	1.0044e-06
		2.24718	7.91476e-06				2.24446	3.30475e-06				2.24423	4.03343e-07				2.24718	-8.87566e-06				2.24673	1.21837e-05				2.2465	1.0028e-06
		2.25128	7.75298e-06				2.24855	3.93612e-06				2.24833	3.97667e-07				2.25128	-9.27289e-06				2.25082	1.21718e-05				2.2506	9.31157e-07
		2.25537	7.62154e-06				2.25265	4.60719e-06				2.25242	2.93992e-07				2.25537	-9.38252e-06				2.25492	1.2175e-05				2.25469	7.62715e-07
		2.25947	7.5739e-06				2.25674	5.23832e-06				2.25652	1.6229e-07				2.25947	-9.45731e-06				2.25901	1.22421e-05				2.25879	4.95103e-07
		2.26356	7.59238e-06				2.26084	5.75528e-06				2.26061	1.12039e-07				2.26356	-9.59631e-06				2.26311	1.2347e-05				2.26288	2.03805e-07
		2.26766	7.62888e-06				2.26493	6.06755e-06				2.26471	1.58438e-07				2.26766	-9.86288e-06				2.2672	1.24574e-05				2.26698	-9.68651e-08
		2.27175	7.61483e-06				2.26903	6.38175e-06				2.2688	2.7131e-07				2.27175	-1.03621e-05				2.2713	1.25614e-05				2.27107	-3.60547e-07
		2.27585	7.52877e-06				2.27312	6.7489e-06				2.2729	4.3577e-07				2.27585	-1.09249e-05				2.27539	1.26563e-05				2.27517	-3.30113e-07
		2.27994	7.38388e-06				2.27722	7.14562e-06				2.27699	6.08517e-07				2.27994	-1.14635e-05				2.27949	1.24344e-05				2.27926	9.80286e-08
		2.28404	7.18761e-06				2.28131	7.58298e-06				2.28109	7.71878e-07				2.28404	-1.20304e-05				2.28358	1.20788e-05				2.28336	6.00777e-07
		2.28813	6.87895e-06				2.28541	8.04413e-06				2.28518	1.01161e-06				2.28813	-1.2633e-05				2.28768	1.15555e-05				2.28745	1.03885e-06
		2.29223	6.34594e-06				2.2895	8.4803e-06				2.28928	1.39866e-06				2.29223	-1.30445e-05				2.29177	1.08252e-05				2.29155	1.38399e-06
		2.29632	5.99206e-06				2.2936	8.87598e-06				2.29337	1.86437e-06				2.29632	-1.33565e-05				2.29587	1.02032e-05				2.29564	1.60154e-06
		2.30042	5.91794e-06				2.29769	9.25194e-06				2.29747	2.31169e-06				2.30042	-1.36523e-05				2.29996	9.68739e-06				2.29974	1.68193e-06
		2.30451	5.9598e-06				2.30179	9.62771e-06				2.30156	2.71579e-06				2.30451	-1.39346e-05				2.30405	9.21762e-06				2.30383	1.58998e-06
		2.30861	6.08539e-06				2.30588	9.98111e-06				2.30566	2.98482e-06				2.30861	-1.42048e-05				2.30815	8.81821e-06				2.30792	1.51212e-06
		2.3127	6.2845e-06				2.30998	1.03018e-05				2.30975	2.99879e-06				2.3127	-1.44706e-05				2.31224	8.46602e-06				2.31202	1.5738e-06
		2.3168	6.61027e-06				2.31407	1.06076e-05				2.31385	2.79062e-06				2.3168	-1.4766e-05				2.31634	8.14467e-06				2.31611	1.74989e-06
		2.32089	6.98203e-06				2.31817	1.08751e-05				2.31794	2.56556e-06				2.32089	-1.51702e-05				2.32043	7.86458e-06				2.32021	1.96721e-06
		2.32499	7.22935e-06				2.32226	1.10929e-05				2.32204	2.46033e-06				2.32499	-1.56799e-05				2.32453	7.60982e-06				2.3243	2.20094e-06
		2.32908	7.30511e-06				2.32636	1.12002e-05				2.32613	2.52007e-06				2.32908	-1.61824e-05				2.32862	7.37077e-06				2.3284	2.55834e-06
		2.33318	7.18179e-06				2.33045	1.12726e-05				2.33023	2.65007e-06				2.33318	-1.65095e-05				2.33272	7.1505e-06				2.33249	2.94781e-06
		2.33727	6.72716e-06				2.33455	1.13386e-05				2.33432	2.80416e-06				2.33727	-1.67213e-05				2.33681	6.94639e-06				2.33659	3.30961e-06
		2.34137	6.18275e-06				2.33864	1.13914e-05				2.33842	2.97357e-06				2.34137	-1.6901e-05				2.34091	6.74359e-06				2.34068	3.60636e-06
		2.34546	5.71917e-06				2.34274	1.12778e-05				2.34251	3.13489e-06				2.34546	-1.71957e-05				2.345	6.53654e-06				2.34478	3.81175e-06
		2.34956	5.37791e-06				2.34683	1.09364e-05				2.34661	3.27995e-06				2.34956	-1.76571e-05				2.3491	6.39952e-06				2.34887	3.8845e-06
		2.35365	5.42142e-06				2.35093	1.05795e-05				2.3507	3.4196e-06				2.35365	-1.81887e-05				2.35319	6.3098e-06				2.35297	3.89801e-06
		2.35775	5.62982e-06				2.35502	1.04387e-05				2.3548	3.55076e-06				2.35775	-1.86022e-05				2.35729	6.23551e-06				2.35706	3.86802e-06
		2.36184	5.83162e-06				2.35912	1.04404e-05				2.35889	3.67033e-06				2.36184	-1.88154e-05				2.36138	6.15448e-06				2.36116	3.80255e-06
		2.36594	6.0159e-06				2.36321	1.04762e-05				2.36299	3.95121e-06				2.36594	-1.87316e-05				2.36548	6.05906e-06				2.36525	3.70254e-06
		2.37003	6.17967e-06				2.36731	1.05484e-05				2.36708	4.41678e-06				2.37003	-1.84559e-05				2.36957	5.93178e-06				2.36935	3.56642e-06
		2.37413	6.26941e-06				2.3714	1.05854e-05				2.37118	4.91601e-06				2.37413	-1.81532e-05				2.37367	5.62295e-06				2.37344	3.42874e-06
		2.37822	6.26603e-06				2.3755	1.05539e-05				2.37527	5.39357e-06				2.37822	-1.78686e-05				2.37776	5.20151e-06				2.37754	3.30384e-06
		2.38232	6.17344e-06				2.37959	1.03871e-05				2.37937	5.9535e-06				2.38232	-1.76184e-05				2.38186	4.83272e-06				2.38163	3.19082e-06
		2.38641	5.93353e-06				2.38369	1.01448e-05				2.38346	6.49479e-06				2.38641	-1.74078e-05				2.38595	4.65488e-06				2.38573	3.22716e-06
		2.39051	5.51927e-06				2.38778	9.78632e-06				2.38756	6.95642e-06				2.39051	-1.70862e-05				2.39005	4.64994e-06				2.38982	3.33254e-06
		2.3946	5.1261e-06				2.39187	9.22022e-06				2.39165	7.30681e-06				2.3946	-1.64946e-05				2.39414	4.81141e-06				2.39392	3.46935e-06
		2.3987	4.92011e-06				2.39597	8.58504e-06				2.39574	7.41357e-06				2.3987	-1.58373e-05				2.39824	5.15958e-06				2.39801	3.61001e-06
		2.40279	4.80552e-06				2.40006	7.9523e-06				2.39984	7.38769e-06				2.40279	-1.522e-05				2.40233	5.53957e-06				2.40211	3.73845e-06
		2.40689	4.69974e-06				2.40416	7.18643e-06				2.40393	7.30303e-06				2.40688	-1.46829e-05				2.40643	5.88259e-06				2.4062	3.8374e-06
		2.41098	4.59179e-06				2.40825	6.25474e-06				2.40803	7.43917e-06				2.41098	-1.44412e-05				2.41052	6.15951e-06				2.4103	3.91502e-06
		2.41508	4.38968e-06				2.41235	5.30602e-06				2.41212	7.78307e-06				2.41507	-1.45071e-05				2.41462	6.33846e-06				2.41439	3.97881e-06
		2.41917	4.07434e-06				2.41644	4.39875e-06				2.41622	8.20469e-06				2.41917	-1.471e-05				2.41871	6.44516e-06				2.41849	4.02479e-06
		2.42327	3.84049e-06				2.42054	3.54566e-06				2.42031	8.86357e-06				2.42326	-1.49188e-05				2.42281	6.5908e-06				2.42258	4.24528e-06
		2.42736	3.8743e-06				2.42463	2.94816e-06				2.42441	9.69531e-06				2.42736	-1.50602e-05				2.4269	6.77763e-06				2.42668	4.82673e-06
		2.43145	4.17726e-06				2.42873	2.65383e-06				2.4285	1.05579e-05				2.43145	-1.51729e-05				2.431	6.98715e-06				2.43077	5.5648e-06
		2.43555	4.65026e-06				2.43282	2.65425e-06				2.4326	1.13878e-05				2.43555	-1.53e-05				2.43509	7.40979e-06				2.43487	6.28509e-06
		2.43964	5.13861e-06				2.43692	2.74157e-06				2.43669	1.20923e-05				2.43964	-1.54487e-05				2.43919	7.90187e-06				2.43896	6.96073e-06
		2.44374	5.59125e-06				2.44101	2.79653e-06				2.44079	1.26428e-05				2.44374	-1.55269e-05				2.44328	8.34396e-06				2.44306	7.56581e-06
		2.44783	5.67702e-06				2.44511	2.80924e-06				2.44488	1.30263e-05				2.44783	-1.54229e-05				2.44738	8.7297e-06				2.44715	8.16205e-06
		2.45193	5.36509e-06				2.4492	2.7649e-06				2.44898	1.33049e-05				2.45193	-1.51163e-05				2.45147	9.0961e-06				2.45125	8.8539e-06
		2.45602	4.90623e-06				2.4533	2.72954e-06				2.45307	1.35659e-05				2.45602	-1.47385e-05				2.45557	9.49704e-06				2.45534	9.70882e-06
		2.46012	4.27413e-06				2.45739	2.74467e-06				2.45717	1.38368e-05				2.46012	-1.43486e-05				2.45966	9.90672e-06				2.45944	1.06239e-05
		2.46421	3.53306e-06				2.46149	2.84775e-06				2.46126	1.41804e-05				2.46421	-1.39634e-05				2.46376	1.0344e-05				2.46353	1.15248e-05
		2.46831	3.11957e-06				2.46558	2.98347e-06				2.46536	1.46417e-05				2.46831	-1.3602e-05				2.46785	1.07802e-05				2.46763	1.23599e-05
		2.4724	3.10591e-06				2.46968	2.99808e-06				2.46945	1.51206e-05				2.4724	-1.32686e-05				2.47195	1.11962e-05				2.47172	1.31139e-05
		2.4765	3.20798e-06				2.47377	2.84436e-06				2.47355	1.55385e-05				2.4765	-1.29747e-05				2.47604	1.16008e-05				2.47582	1.36837e-05
		2.48059	3.31952e-06				2.47787	2.5766e-06				2.47764	1.58819e-05				2.48059	-1.27317e-05				2.48014	1.19878e-05				2.47991	1.40942e-05
		2.48469	3.52411e-06				2.48196	2.28316e-06				2.48174	1.61416e-05				2.48469	-1.25405e-05				2.48423	1.23237e-05				2.48401	1.44711e-05
		2.48878	3.83564e-06				2.48606	2.04281e-06				2.48583	1.6317e-05				2.48878	-1.26311e-05				2.48833	1.2598e-05				2.4881	1.48555e-05
		2.49288	4.16386e-06				2.49015	1.87439e-06				2.48993	1.64789e-05				2.49288	-1.28841e-05				2.49242	1.27841e-05				2.49219	1.52307e-05
		2.49697	4.43605e-06				2.49425	1.75233e-06				2.49402	1.67075e-05				2.49697	-1.31053e-05				2.49651	1.30482e-05				2.49629	1.58308e-05
		2.50107	4.63862e-06				2.49834	1.61652e-06				2.49812	1.69579e-05				2.50107	-1.3255e-05				2.50061	1.33518e-05				2.50038	1.65781e-05
		2.50516	4.78318e-06				2.50244	1.44671e-06				2.50221	1.70941e-05				2.50516	-1.32531e-05				2.5047	1.36441e-05				2.50448	1.73457e-05
		2.50926	4.90644e-06				2.50653	1.1695e-06				2.50631	1.7075e-05				2.50926	-1.31146e-05				2.5088	1.39215e-05				2.50857	1.80083e-05
		2.51335	5.01418e-06				2.51063	6.93228e-07				2.5104	1.66565e-05				2.51335	-1.29366e-05				2.51289	1.41755e-05				2.51267	1.85254e-05
		2.51745	5.1035e-06				2.51472	1.52174e-07				2.5145	1.59849e-05				2.51745	-1.27521e-05				2.51699	1.44041e-05				2.51676	1.89166e-05
		2.52154	5.32983e-06				2.51882	-2.10462e-07				2.51859	1.52911e-05				2.52154	-1.25696e-05				2.52108	1.45175e-05				2.52086	1.90935e-05
		2.52564	5.79679e-06				2.52291	-4.50497e-07				2.52269	1.4518e-05				2.52564	-1.23792e-05				2.52518	1.45442e-05				2.52495	1.91594e-05
		2.52973	6.29502e-06				2.52701	-6.36035e-07				2.52678	1.36062e-05				2.52973	-1.22307e-05				2.52927	1.4584e-05				2.52905	1.9219e-05
		2.53383	6.72844e-06				2.5311	-6.32934e-07				2.53088	1.24564e-05				2.53383	-1.21461e-05				2.53337	1.46182e-05				2.53314	1.92732e-05
		2.53792	7.04411e-06				2.5352	-5.34665e-07				2.53497	1.1211e-05				2.53792	-1.22588e-05				2.53746	1.46264e-05				2.53724	1.93153e-05
		2.54202	7.08122e-06				2.53929	-4.24608e-07				2.53907	9.98119e-06				2.54202	-1.24659e-05				2.54156	1.45905e-05				2.54133	1.93342e-05
		2.54611	6.78959e-06				2.54339	-4.41457e-07				2.54316	8.96859e-06				2.54611	-1.27038e-05				2.54565	1.45175e-05				2.54543	1.93314e-05
		2.55021	6.29206e-06				2.54748	-6.3592e-07				2.54726	8.15088e-06				2.55021	-1.29745e-05				2.54975	1.44015e-05				2.54952	1.9297e-05
		2.5543	5.8819e-06				2.55158	-9.2653e-07				2.55135	7.47632e-06				2.5543	-1.33273e-05				2.55384	1.42388e-05				2.55362	1.91538e-05
		2.5584	5.74983e-06				2.55567	-1.23316e-06				2.55545	6.87865e-06				2.5584	-1.38564e-05				2.55794	1.38186e-05				2.55771	1.88757e-05
		2.56249	5.80151e-06				2.55977	-1.51841e-06				2.55954	6.34165e-06				2.56249	-1.45011e-05				2.56203	1.32773e-05				2.56181	1.85726e-05
		2.56659	5.88783e-06				2.56386	-1.81435e-06				2.56364	5.83803e-06				2.56659	-1.50936e-05				2.56613	1.28631e-05				2.5659	1.8451e-05
		2.57068	5.96891e-06				2.56796	-2.13731e-06				2.56773	5.35286e-06				2.57068	-1.55309e-05				2.57022	1.25278e-05				2.57	1.84437e-05
		2.57478	6.02876e-06				2.57205	-2.44032e-06				2.57183	4.87426e-06				2.57478	-1.57719e-05				2.57432	1.21707e-05				2.57409	1.84504e-05
		2.57887	6.06138e-06				2.57615	-2.65599e-06				2.57592	4.35392e-06				2.57887	-1.57804e-05				2.57841	1.1771e-05				2.57819	1.84536e-05
		2.58297	6.01964e-06				2.58024	-2.80165e-06				2.58001	3.89704e-06				2.58297	-1.57384e-05				2.58251	1.12804e-05				2.58228	1.84248e-05
		2.58706	5.84821e-06				2.58433	-2.91967e-06				2.58411	3.56421e-06				2.58706	-1.57296e-05				2.5866	1.07201e-05				2.58638	1.83469e-05
		2.59116	5.70866e-06				2.58843	-3.02197e-06				2.5882	3.38051e-06				2.59116	-1.58107e-05				2.5907	1.01107e-05				2.59047	1.82781e-05
		2.59525	5.77132e-06				2.59252	-3.11424e-06				2.5923	3.44695e-06				2.59525	-1.59761e-05				2.59479	9.17038e-06				2.59457	1.82266e-05
		2.59935	5.93495e-06				2.59662	-3.21124e-06				2.59639	3.60005e-06				2.59934	-1.62499e-05				2.59889	8.10701e-06				2.59866	1.81673e-05
		2.60344	6.13594e-06				2.60071	-3.31812e-06				2.60049	3.75075e-06				2.60344	-1.65519e-05				2.60298	7.29252e-06				2.60276	1.80935e-05
		2.60754	6.36823e-06				2.60481	-3.54649e-06				2.60458	3.95725e-06				2.60753	-1.67265e-05				2.60708	6.77533e-06				2.60685	1.82249e-05
		2.61163	6.60823e-06				2.6089	-3.79541e-06				2.60868	4.19392e-06				2.61163	-1.67362e-05				2.61117	6.47872e-06				2.61095	1.84499e-05
		2.61573	6.83703e-06				2.613	-3.96032e-06				2.61277	4.40456e-06				2.61572	-1.64514e-05				2.61527	6.29032e-06				2.61504	1.86774e-05
		2.61982	7.05093e-06				2.61709	-4.09034e-06				2.61687	4.57604e-06				2.61982	-1.58842e-05				2.61936	6.12924e-06				2.61914	1.91061e-05
		2.62391	7.24107e-06				2.62119	-4.06024e-06				2.62096	4.63907e-06				2.62391	-1.51726e-05				2.62346	5.90291e-06				2.62323	1.96591e-05
		2.62801	7.24463e-06				2.62528	-3.80875e-06				2.62506	4.60897e-06				2.62801	-1.4454e-05				2.62755	5.58253e-06				2.62733	2.02171e-05
		2.6321	7.09941e-06				2.62938	-3.43108e-06				2.62915	4.59253e-06				2.6321	-1.37263e-05				2.63165	5.09152e-06				2.63142	2.07598e-05
		2.6362	6.92562e-06				2.63347	-2.8976e-06				2.63325	4.60687e-06				2.6362	-1.30247e-05				2.63574	4.38711e-06				2.63552	2.12996e-05
		2.64029	6.75516e-06				2.63757	-2.23666e-06				2.63734	4.64199e-06				2.64029	-1.23705e-05				2.63984	3.68783e-06				2.63961	2.18498e-05
		2.64439	6.36204e-06				2.64166	-1.53893e-06				2.64144	4.68251e-06				2.64439	-1.18232e-05				2.64393	3.17384e-06				2.64371	2.2435e-05
		2.64848	5.90011e-06				2.64576	-9.35227e-07				2.64553	4.71474e-06				2.64848	-1.13769e-05				2.64803	2.82177e-06				2.6478	2.31049e-05
		2.65258	5.47017e-06				2.64985	-4.65035e-07				2.64963	4.73611e-06				2.65258	-1.10141e-05				2.65212	2.65658e-06				2.6519	2.37735e-05
		2.65667	5.04594e-06				2.65395	-2.04324e-07				2.65372	4.71983e-06				2.65667	-1.08038e-05				2.65622	2.63339e-06				2.65599	2.43972e-05
		2.66077	4.61805e-06				2.65804	-1.5116e-07				2.65782	4.71277e-06				2.66077	-1.0717e-05				2.66031	2.66074e-06				2.66009	2.49581e-05
		2.66486	4.32183e-06				2.66214	-4.14232e-07				2.66191	4.77463e-06				2.66486	-1.05341e-05				2.66441	2.69394e-06				2.66418	2.53746e-05
		2.66896	4.3739e-06				2.66623	-1.05299e-06				2.66601	4.89267e-06				2.66896	-1.01639e-05				2.6685	2.69341e-06				2.66828	2.57288e-05
		2.67305	4.66795e-06				2.67033	-1.77888e-06				2.6701	4.99144e-06				2.67305	-9.74233e-06				2.6726	2.64702e-06				2.67237	2.606e-05
		2.67715	5.07705e-06				2.67442	-2.31983e-06				2.6742	5.04498e-06				2.67715	-9.32984e-06				2.67669	2.4522e-06				2.67647	2.63645e-05
		2.68124	5.69502e-06				2.67852	-2.59183e-06				2.67829	5.01863e-06				2.68124	-8.97233e-06				2.68079	2.0439e-06				2.68056	2.65367e-05
		2.68534	6.37704e-06				2.68261	-2.42407e-06				2.68239	4.77183e-06				2.68534	-8.68716e-06				2.68488	1.66034e-06				2.68465	2.66776e-05
		2.68943	7.00997e-06				2.68671	-2.09363e-06				2.68648	4.33089e-06				2.68943	-8.51936e-06				2.68897	1.37504e-06				2.68875	2.68346e-05
		2.69353	7.58414e-06				2.6908	-1.78179e-06				2.69058	3.87011e-06				2.69353	-8.4465e-06				2.69307	1.13977e-06				2.69284	2.69648e-05
		2.69762	8.08209e-06				2.6949	-1.49991e-06				2.69467	3.63575e-06				2.69762	-8.5528e-06				2.69716	9.23738e-07				2.69694	2.70545e-05
		2.70172	8.47345e-06				2.69899	-1.31446e-06				2.69877	3.56305e-06				2.70172	-8.98519e-06				2.70126	7.19303e-07				2.70103	2.70698e-05
		2.70581	8.75566e-06				2.70309	-1.24441e-06				2.70286	3.58417e-06				2.70581	-9.52263e-06				2.70535	6.59629e-07				2.70513	2.70102e-05
		2.70991	8.92247e-06				2.70718	-1.14841e-06				2.70696	3.64789e-06				2.70991	-1.00218e-05				2.70945	9.74246e-07				2.70922	2.68878e-05
		2.714	9.07177e-06				2.71128	-9.91389e-07				2.71105	3.70659e-06				2.714	-1.0473e-05				2.71354	1.4069e-06				2.71332	2.68289e-05
		2.7181	9.27699e-06				2.71537	-7.86209e-07				2.71515	3.74955e-06				2.7181	-1.08193e-05				2.71764	1.81332e-06				2.71741	2.68564e-05
		2.72219	9.51704e-06				2.71947	-3.97186e-07				2.71924	3.70115e-06				2.72219	-1.10347e-05				2.72173	2.2347e-06				2.72151	2.68821e-05
		2.72629	9.77636e-06				2.72356	3.14915e-07				2.72334	3.55999e-06				2.72629	-1.10216e-05				2.72583	2.6549e-06				2.7256	2.68744e-05
		2.73038	1.00298e-05				2.72766	1.30103e-06				2.72743	3.34305e-06				2.73038	-1.08518e-05				2.72992	3.05461e-06				2.7297	2.67987e-05
		2.73448	1.02671e-05				2.73175	2.2855e-06				2.73153	3.03844e-06				2.73448	-1.06631e-05				2.73402	3.42364e-06				2.73379	2.6564e-05
		2.73857	1.04679e-05				2.73585	3.16771e-06				2.73562	2.7007e-06				2.73857	-1.0493e-05				2.73811	3.75967e-06				2.73789	2.631e-05
		2.74267	1.04793e-05				2.73994	3.89166e-06				2.73972	2.35657e-06				2.74267	-1.03528e-05				2.74221	4.05536e-06				2.74198	2.61238e-05
		2.74676	1.0229e-05				2.74404	4.33524e-06				2.74381	1.9713e-06				2.74676	-1.02417e-05				2.7463	4.32657e-06				2.74608	2.59724e-05
		2.75086	1.00426e-05				2.74813	4.5359e-06				2.74791	1.54525e-06				2.75086	-1.0156e-05				2.7504	4.57761e-06				2.75017	2.58731e-05
		2.75495	1.0084e-05				2.75223	4.65307e-06				2.752	1.15188e-06				2.75495	-1.01203e-05				2.75449	4.80743e-06				2.75427	2.57942e-05
		2.75905	1.02173e-05				2.75632	4.64522e-06				2.7561	9.52963e-07				2.75905	-1.02985e-05				2.75859	5.02023e-06				2.75836	2.57156e-05
		2.76314	1.04007e-05				2.76042	4.49561e-06				2.76019	9.99912e-07				2.76314	-1.06733e-05				2.76268	5.21826e-06				2.76246	2.55161e-05
		2.76724	1.06073e-05				2.76451	4.44763e-06				2.76429	1.18463e-06				2.76724	-1.10367e-05				2.76678	5.38171e-06				2.76655	2.53094e-05
		2.77133	1.07882e-05				2.7686	4.48311e-06				2.76838	1.4219e-06				2.77133	-1.13167e-05				2.77087	5.44872e-06				2.77065	2.512e-05
		2.77543	1.09309e-05				2.7727	4.51757e-06				2.77247	1.66526e-06				2.77543	-1.15316e-05				2.77497	5.44375e-06				2.77474	2.49267e-05
		2.77952	1.09566e-05				2.77679	4.53771e-06				2.77657	1.78134e-06				2.77952	-1.17096e-05				2.77906	5.33853e-06				2.77884	2.46839e-05
		2.78362	1.08689e-05				2.78089	4.5137e-06				2.78066	1.72417e-06				2.78361	-1.17475e-05				2.78316	5.09705e-06				2.78293	2.44227e-05
		2.78771	1.07369e-05				2.78498	4.28332e-06				2.78476	1.45588e-06				2.78771	-1.1568e-05				2.78725	4.89989e-06				2.78703	2.41358e-05
		2.79181	1.05653e-05				2.78908	3.98095e-06				2.78885	1.18369e-06				2.7918	-1.13399e-05				2.79135	4.8836e-06				2.79112	2.3633e-05
		2.7959	1.03483e-05				2.79317	3.69359e-06				2.79295	9.54072e-07				2.7959	-1.11411e-05				2.79544	5.05914e-06				2.79522	2.29559e-05
		2.8	9.90148e-06				2.79727	3.27169e-06				2.79704	7.67668e-07				2.79999	-1.09933e-05				2.79954	5.44033e-06				2.79931	2.21401e-05
		2.80409	9.37494e-06				2.80136	2.79355e-06				2.80114	7.84509e-07				2.80409	-1.09239e-05				2.80363	5.87956e-06				2.80341	2.12733e-05
		2.80819	8.78544e-06				2.80546	2.3219e-06				2.80523	9.17509e-07				2.80818	-1.09374e-05				2.80773	6.29005e-06				2.8075	2.05356e-05
		2.81228	8.11602e-06				2.80955	1.84353e-06				2.80933	1.09775e-06				2.81228	-1.09996e-05				2.81182	6.66523e-06				2.8116	1.9945e-05
		2.81637	7.69475e-06				2.81365	1.28423e-06				2.81342	1.24646e-06				2.81637	-1.10946e-05				2.81592	6.97611e-06				2.81569	1.95756e-05
		2.82047	7.41751e-06				2.81774	6.89763e-07				2.81752	1.33202e-06				2.82047	-1.13759e-05				2.82001	7.21269e-06				2.81979	1.93225e-05
		2.82456	7.16123e-06				2.82184	9.35567e-08				2.82161	1.31697e-06				2.82456	-1.1704e-05				2.82411	7.22235e-06				2.82388	1.91033e-05
		2.82866	6.91836e-06				2.82593	-6.02891e-07				2.82571	1.20444e-06				2.82866	-1.20087e-05				2.8282	7.23297e-06				2.82798	1.8885e-05
		2.83275	6.62069e-06				2.83003	-1.22092e-06				2.8298	9.4735e-07				2.83275	-1.23076e-05				2.8323	7.28884e-06				2.83207	1.86571e-05
		2.83685	6.35815e-06				2.83412	-1.75113e-06				2.8339	6.38552e-07				2.83685	-1.25498e-05				2.83639	7.3361e-06				2.83617	1.84058e-05
		2.84094	6.17796e-06				2.83822	-2.23394e-06				2.83799	2.82155e-07				2.84094	-1.27468e-05				2.84049	7.36799e-06				2.84026	1.80804e-05
		2.84504	6.04087e-06				2.84231	-2.66654e-06				2.84209	-1.39911e-07				2.84504	-1.29222e-05				2.84458	7.26262e-06				2.84436	1.77182e-05
		2.84913	5.77966e-06				2.84641	-2.88944e-06				2.84618	-4.32928e-07				2.84913	-1.31289e-05				2.84868	6.94932e-06				2.84845	1.73444e-05
		2.85323	5.33545e-06				2.8505	-2.92708e-06				2.85028	-4.98957e-07				2.85323	-1.33862e-05				2.85277	6.4643e-06				2.85255	1.69258e-05
		2.85732	4.77962e-06				2.8546	-2.88221e-06				2.85437	-3.59715e-07				2.85732	-1.3745e-05				2.85687	6.10023e-06				2.85664	1.63226e-05
		2.86142	4.37251e-06				2.85869	-2.81757e-06				2.85847	1.5151e-07				2.86142	-1.4138e-05				2.86096	5.88973e-06				2.86074	1.56867e-05
		2.86551	4.18128e-06				2.86279	-2.76575e-06				2.86256	7.7148e-07				2.86551	-1.45259e-05				2.86506	5.72762e-06				2.86483	1.5085e-05
		2.86961	4.0912e-06				2.86688	-2.73337e-06				2.86666	1.35186e-06				2.86961	-1.48396e-05				2.86915	5.7922e-06				2.86893	1.45063e-05
		2.8737	4.18635e-06				2.87098	-2.81984e-06				2.87075	1.88566e-06				2.8737	-1.49666e-05				2.87325	5.91708e-06				2.87302	1.39953e-05
		2.8778	4.47268e-06				2.87507	-2.88932e-06				2.87485	2.4127e-06				2.8778	-1.49064e-05				2.87734	5.99135e-06				2.87711	1.35643e-05
		2.88189	4.86506e-06				2.87917	-2.7911e-06				2.87894	2.94882e-06				2.88189	-1.46896e-05				2.88143	5.93622e-06				2.88121	1.32071e-05
		2.88599	5.24069e-06				2.88326	-2.57986e-06				2.88304	3.48416e-06				2.88599	-1.44833e-05				2.88553	5.62781e-06				2.8853	1.28886e-05
		2.89008	5.55988e-06				2.88736	-2.31459e-06				2.88713	4.00032e-06				2.89008	-1.4355e-05				2.88962	5.07862e-06				2.8894	1.26714e-05
		2.89418	5.79593e-06				2.89145	-2.06272e-06				2.89123	4.49186e-06				2.89418	-1.43575e-05				2.89372	4.30621e-06				2.89349	1.25397e-05
		2.89827	5.94315e-06				2.89555	-1.8483e-06				2.89532	4.96965e-06				2.89827	-1.44481e-05				2.89781	3.3201e-06				2.89759	1.24036e-05
		2.90237	5.9993e-06				2.89964	-1.69208e-06				2.89942	5.47919e-06				2.90237	-1.45897e-05				2.90191	2.32267e-06				2.90168	1.22344e-05
		2.90646	5.93622e-06				2.90374	-1.59808e-06				2.90351	5.9932e-06				2.90646	-1.47502e-05				2.906	1.68697e-06				2.90578	1.20171e-05
		2.91056	5.68546e-06				2.90783	-1.60509e-06				2.90761	6.53312e-06				2.91056	-1.48165e-05				2.9101	1.24711e-06				2.90987	1.19173e-05
		2.91465	5.28683e-06				2.91193	-1.85377e-06				2.9117	7.09683e-06				2.91465	-1.47959e-05				2.91419	8.72593e-07				2.91397	1.19574e-05
		2.91875	4.83293e-06				2.91602	-2.35356e-06				2.9158	7.65636e-06				2.91875	-1.46023e-05				2.91829	5.54056e-07				2.91806	1.20607e-05
		2.92284	4.22607e-06				2.92012	-2.81888e-06				2.91989	8.14387e-06				2.92284	-1.43077e-05				2.92238	3.83466e-07				2.92216	1.21483e-05
		2.92694	3.61649e-06				2.92421	-3.25964e-06				2.92399	8.53706e-06				2.92694	-1.40408e-05				2.92648	4.14075e-07				2.92625	1.21971e-05
		2.93103	3.10015e-06				2.92831	-3.73011e-06				2.92808	8.66989e-06				2.93103	-1.38328e-05				2.93057	5.41637e-07				2.93035	1.21689e-05
		2.93513	2.64867e-06				2.9324	-4.28683e-06				2.93218	8.63094e-06				2.93513	-1.37547e-05				2.93467	7.16291e-07				2.93444	1.20091e-05
		2.93922	2.24653e-06				2.9365	-4.86779e-06				2.93627	8.51668e-06				2.93922	-1.39785e-05				2.93876	8.89946e-07				2.93854	1.18319e-05
		2.94332	2.01708e-06				2.94059	-5.43535e-06				2.94037	8.31107e-06				2.94332	-1.41481e-05				2.94286	1.04268e-06				2.94263	1.17336e-05
		2.94741	1.99819e-06				2.94469	-5.80244e-06				2.94446	8.04812e-06				2.94741	-1.41868e-05				2.94695	1.14522e-06				2.94673	1.17358e-05
		2.95151	2.13124e-06				2.94878	-5.98545e-06				2.94856	7.74926e-06				2.95151	-1.41581e-05				2.95105	1.21823e-06				2.95082	1.17838e-05
		2.9556	2.38075e-06				2.95288	-6.03298e-06				2.95265	7.20636e-06				2.9556	-1.395e-05				2.95514	1.28313e-06				2.95492	1.17848e-05
		2.9597	2.6206e-06				2.95697	-5.88116e-06				2.95674	6.23042e-06				2.9597	-1.36847e-05				2.95924	1.30147e-06				2.95901	1.1712e-05
		2.96379	2.80045e-06				2.96106	-5.72261e-06				2.96084	5.05409e-06				2.96379	-1.34381e-05				2.96333	1.25761e-06				2.96311	1.15985e-05
		2.96789	2.83594e-06				2.96516	-5.65105e-06				2.96493	3.89326e-06				2.96789	-1.32288e-05				2.96743	1.07387e-06				2.9672	1.14593e-05
		2.97198	2.79199e-06				2.96925	-5.72413e-06				2.96903	2.68438e-06				2.97198	-1.30758e-05				2.97152	8.01116e-07				2.9713	1.1189e-05
		2.97608	2.7226e-06				2.97335	-5.98103e-06				2.97312	1.43417e-06				2.97607	-1.3011e-05				2.97562	4.7883e-07				2.97539	1.09155e-05
		2.98017	2.6326e-06				2.97744	-6.32803e-06				2.97722	4.58352e-07				2.98017	-1.30749e-05				2.97971	3.94857e-08				2.97949	1.08182e-05
		2.98427	2.48363e-06				2.98154	-6.6791e-06				2.98131	-1.85514e-07				2.98426	-1.3123e-05				2.98381	-4.09031e-07				2.98358	1.0796e-05
		2.98836	2.26626e-06				2.98563	-6.94035e-06				2.98541	-6.62595e-07				2.98836	-1.30518e-05				2.9879	-6.64292e-07				2.98768	1.08139e-05
		2.99246	2.09339e-06				2.98973	-7.15388e-06				2.9895	-1.03591e-06				2.99245	-1.29401e-05				2.992	-6.11988e-07				2.99177	1.08678e-05
		2.99655	2.00974e-06				2.99382	-7.32885e-06				2.9936	-1.32141e-06				2.99655	-1.28355e-05				2.99609	-2.68636e-07				2.99587	1.09322e-05
		3.00065	1.98725e-06				2.99792	-7.47431e-06				2.99769	-1.55218e-06				3.00064	-1.27404e-05				3.00019	1.84086e-07				2.99996	1.09905e-05
		3.00474	2.04473e-06				3.00201	-7.59967e-06				3.00179	-1.7562e-06				3.00474	-1.26904e-05				3.00428	6.30942e-07				3.00406	1.10394e-05
		3.00883	2.10953e-06				3.00611	-7.69092e-06				3.00588	-1.94131e-06				3.00883	-1.26988e-05				3.00838	9.70324e-07				3.00815	1.11088e-05
		3.01293	2.14502e-06				3.0102	-7.58946e-06				3.00998	-2.13577e-06				3.01293	-1.2856e-05				3.01247	1.17148e-06				3.01225	1.11873e-05
		3.01702	2.12955e-06				3.0143	-7.35875e-06				3.01407	-2.35101e-06				3.01702	-1.30889e-05				3.01657	1.30962e-06				3.01634	1.12476e-05
		3.02112	1.99081e-06				3.01839	-7.05867e-06				3.01817	-2.63477e-06				3.02112	-1.33172e-05				3.02066	1.40183e-06				3.02044	1.12837e-05
		3.02521	1.53706e-06				3.02249	-6.72684e-06				3.02226	-2.9513e-06				3.02521	-1.33818e-05				3.02476	1.48697e-06				3.02453	1.12798e-05
		3.02931	9.10919e-07				3.02658	-6.27424e-06				3.02636	-3.17228e-06				3.02931	-1.31818e-05				3.02885	1.54725e-06				3.02863	1.142e-05
		3.0334	2.59964e-07				3.03068	-5.7925e-06				3.03045	-3.21208e-06				3.0334	-1.28417e-05				3.03295	1.56779e-06				3.03272	1.16161e-05
		3.0375	-3.92294e-07				3.03477	-5.34083e-06				3.03455	-2.91963e-06				3.0375	-1.24157e-05				3.03704	1.52167e-06				3.03682	1.17933e-05
		3.04159	-1.08239e-06				3.03887	-4.94699e-06				3.03864	-2.38727e-06				3.04159	-1.19537e-05				3.04114	1.36858e-06				3.04091	1.19096e-05
		3.04569	-1.68331e-06				3.04296	-4.69824e-06				3.04274	-1.70387e-06				3.04569	-1.15233e-05				3.04523	1.18471e-06				3.04501	1.19257e-05
		3.04978	-2.1059e-06				3.04706	-4.46615e-06				3.04683	-9.98636e-07				3.04978	-1.11422e-05				3.04933	9.97896e-07				3.0491	1.18958e-05
		3.05388	-2.36735e-06				3.05115	-4.28123e-06				3.05093	-3.2266e-07				3.05388	-1.08436e-05				3.05342	8.03577e-07				3.0532	1.18484e-05
		3.05797	-2.39429e-06				3.05525	-4.1843e-06				3.05502	3.10811e-07				3.05797	-1.06199e-05				3.05752	5.45194e-07				3.05729	1.17215e-05
		3.06207	-2.14021e-06				3.05934	-4.23669e-06				3.05912	8.97792e-07				3.06207	-1.04476e-05				3.06161	3.96257e-07				3.06139	1.15851e-05
		3.06616	-1.65024e-06				3.06344	-4.44013e-06				3.06321	1.42854e-06				3.06616	-1.02975e-05				3.06571	4.33412e-07				3.06548	1.1489e-05
		3.07026	-1.09721e-06				3.06753	-4.76461e-06				3.06731	1.99892e-06				3.07026	-1.01587e-05				3.0698	5.35744e-07				3.06957	1.14346e-05
		3.07435	-5.59174e-07				3.07163	-5.2189e-06				3.0714	2.60822e-06				3.07435	-1.00051e-05				3.07389	6.26527e-07				3.07367	1.14791e-05
		3.07845	-7.13225e-08				3.07572	-5.67531e-06				3.0755	3.19892e-06				3.07845	-9.86869e-06				3.07799	6.95359e-07				3.07776	1.16633e-05
		3.08254	3.55548e-07				3.07982	-6.02803e-06				3.07959	3.73733e-06				3.08254	-9.76729e-06				3.08208	6.91221e-07				3.08186	1.19295e-05
		3.08664	7.80554e-07				3.08391	-6.23176e-06				3.08369	4.2181e-06				3.08664	-9.87439e-06				3.08618	5.57534e-07				3.08595	1.22234e-05
		3.09073	1.24992e-06				3.08801	-6.29244e-06				3.08778	4.38885e-06				3.09073	-1.02336e-05				3.09027	3.1723e-07				3.09005	1.2426e-05
		3.09483	1.81678e-06				3.0921	-6.22538e-06				3.09188	4.28488e-06				3.09483	-1.07022e-05				3.09437	4.72923e-08				3.09414	1.24956e-05
		3.09892	2.40653e-06				3.0962	-6.13204e-06				3.09597	4.05425e-06				3.09892	-1.11568e-05				3.09846	-2.20178e-07				3.09824	1.2452e-05
		3.10302	3.01364e-06				3.10029	-6.05479e-06				3.10007	3.73982e-06				3.10302	-1.15833e-05				3.10256	-5.39763e-07				3.10233	1.25208e-05
		3.10711	3.65798e-06				3.10439	-6.02486e-06				3.10416	3.28814e-06				3.10711	-1.1989e-05				3.10665	-9.63035e-07				3.10643	1.28271e-05
		3.11121	4.28985e-06				3.10848	-6.03942e-06				3.10826	2.77279e-06				3.11121	-1.2407e-05				3.11075	-1.51112e-06				3.11052	1.33017e-05
		3.1153	4.80608e-06				3.11258	-5.95166e-06				3.11235	2.30258e-06				3.1153	-1.28506e-05				3.11484	-2.1354e-06				3.11462	1.38706e-05
		3.1194	5.17713e-06				3.11667	-5.79615e-06				3.11645	1.90625e-06				3.1194	-1.33829e-05				3.11894	-2.81061e-06				3.11871	1.46223e-05
		3.12349	5.40786e-06				3.12077	-5.63755e-06				3.12054	1.55383e-06				3.12349	-1.40393e-05				3.12303	-3.60118e-06				3.12281	1.5436e-05
		3.12759	5.58031e-06				3.12486	-5.49774e-06				3.12464	1.24451e-06				3.12759	-1.47423e-05				3.12713	-4.55956e-06				3.1269	1.62192e-05
		3.13168	5.68773e-06				3.12896	-5.38099e-06				3.12873	1.01162e-06				3.13168	-1.5364e-05				3.13122	-5.51038e-06				3.131	1.68361e-05
		3.13578	5.66599e-06				3.13305	-5.3009e-06				3.13283	8.91051e-07				3.13578	-1.59476e-05				3.13532	-6.41345e-06				3.13509	1.72393e-05
		3.13987	5.60095e-06				3.13715	-5.26196e-06				3.13692	8.10478e-07				3.13987	-1.65301e-05				3.13941	-7.28804e-06				3.13919	1.73903e-05
		3.14397	5.60655e-06				3.14124	-5.25097e-06				3.14102	7.27009e-07				3.14397	-1.71393e-05				3.14351	-8.15996e-06				3.14328	1.72863e-05
		3.14806	5.68706e-06				3.14533	-5.1886e-06				3.14511	6.38121e-07				3.14806	-1.77465e-05				3.1476	-8.96722e-06				3.14738	1.69355e-05
		3.15216	5.88556e-06				3.14943	-4.88306e-06				3.1492	5.44409e-07				3.15216	-1.82533e-05				3.1517	-9.71126e-06				3.15147	1.64512e-05
		3.15625	6.12476e-06				3.15352	-4.38222e-06				3.1533	3.40845e-07				3.15625	-1.85056e-05				3.15579	-1.02327e-05				3.15557	1.59326e-05
		3.16035	6.339e-06				3.15762	-3.8531e-06				3.15739	1.82068e-07				3.16034	-1.84972e-05				3.15989	-1.06503e-05				3.15966	1.54021e-05
		3.16444	6.52024e-06				3.16171	-3.35154e-06				3.16149	6.85279e-08				3.16444	-1.83535e-05				3.16398	-1.10505e-05				3.16376	1.48097e-05
		3.16854	6.45437e-06				3.16581	-2.94385e-06				3.16558	-6.62247e-08				3.16853	-1.81618e-05				3.16808	-1.14623e-05				3.16785	1.41919e-05
		3.17263	6.15517e-06				3.1699	-2.6535e-06				3.16968	-2.33131e-07				3.17263	-1.79603e-05				3.17217	-1.18047e-05				3.17195	1.3565e-05
		3.17673	5.71545e-06				3.174	-2.48267e-06				3.17377	-2.95697e-07				3.17672	-1.77574e-05				3.17627	-1.20678e-05				3.17604	1.29255e-05
		3.18082	5.24348e-06				3.17809	-2.5472e-06				3.17787	-2.57647e-07				3.18082	-1.74886e-05				3.18036	-1.22436e-05				3.18014	1.23458e-05
		3.18492	4.83328e-06				3.18219	-3.10579e-06				3.18196	-1.46687e-07				3.18491	-1.70448e-05				3.18446	-1.22342e-05				3.18423	1.18013e-05
		3.18901	4.50579e-06				3.18628	-3.92631e-06				3.18606	9.64301e-08				3.18901	-1.65451e-05				3.18855	-1.19878e-05				3.18833	1.12669e-05
		3.19311	4.22816e-06				3.19038	-4.61614e-06				3.19015	3.64466e-07				3.1931	-1.60569e-05				3.19265	-1.1622e-05				3.19242	1.07216e-05
		3.1972	4.04445e-06				3.19447	-5.05548e-06				3.19425	6.0029e-07				3.1972	-1.55929e-05				3.19674	-1.12298e-05				3.19652	1.02404e-05
		3.20129	4.0136e-06				3.19857	-5.38261e-06				3.19834	7.89465e-07				3.20129	-1.51579e-05				3.20084	-1.09282e-05				3.20061	9.82753e-06
		3.20539	4.16522e-06				3.20266	-5.65646e-06				3.20244	9.19249e-07				3.20539	-1.4788e-05				3.20493	-1.07557e-05				3.20471	9.46657e-06
		3.20948	4.39599e-06				3.20676	-5.88028e-06				3.20653	9.21725e-07				3.20948	-1.44069e-05				3.20903	-1.06613e-05				3.2088	9.29234e-06
		3.21358	4.6942e-06				3.21085	-6.0391e-06				3.21063	7.64662e-07				3.21358	-1.38923e-05				3.21312	-1.06431e-05				3.2129	9.56026e-06
		3.21767	5.02917e-06				3.21495	-6.07127e-06				3.21472	4.52715e-07				3.21767	-1.31605e-05				3.21722	-1.0698e-05				3.21699	1.02121e-05
		3.22177	5.47206e-06				3.21904	-5.99398e-06				3.21882	-1.60708e-07				3.22177	-1.23895e-05				3.22131	-1.08673e-05				3.22109	1.10258e-05
		3.22586	5.98689e-06				3.22314	-5.66959e-06				3.22291	-8.83608e-07				3.22586	-1.16875e-05				3.22541	-1.10615e-05				3.22518	1.19124e-05
		3.22996	6.51297e-06				3.22723	-5.17583e-06				3.22701	-1.50007e-06				3.22996	-1.10609e-05				3.2295	-1.12409e-05				3.22928	1.28126e-05
		3.23405	7.02563e-06				3.23133	-4.58094e-06				3.2311	-1.93305e-06				3.23405	-1.0577e-05				3.2336	-1.1457e-05				3.23337	1.37045e-05
		3.23815	7.44587e-06				3.23542	-3.88338e-06				3.2352	-2.08939e-06				3.23815	-1.00184e-05				3.23769	-1.17281e-05				3.23747	1.4625e-05
		3.24224	7.7463e-06				3.23952	-3.20381e-06				3.23929	-2.10096e-06				3.24224	-9.42438e-06				3.24179	-1.19671e-05				3.24156	1.55322e-05
		3.24634	7.82146e-06				3.24361	-2.593e-06				3.24339	-2.04371e-06				3.24634	-8.85591e-06				3.24588	-1.21388e-05				3.24566	1.64018e-05
		3.25043	7.68642e-06				3.24771	-2.10258e-06				3.24748	-1.93746e-06				3.25043	-8.32384e-06				3.24998	-1.21968e-05				3.24975	1.73551e-05
		3.25453	7.38344e-06				3.2518	-1.77437e-06				3.25158	-1.7056e-06				3.25453	-7.83227e-06				3.25407	-1.21633e-05				3.25385	1.83306e-05
		3.25862	6.93098e-06				3.2559	-1.60747e-06				3.25567	-1.33589e-06				3.25862	-7.51984e-06				3.25816	-1.21212e-05				3.25794	1.92628e-05
		3.26272	6.60753e-06				3.25999	-1.50372e-06				3.25977	-7.84592e-07				3.26272	-7.38134e-06				3.26226	-1.20974e-05				3.26203	2.01135e-05
		3.26681	6.41659e-06				3.26409	-1.421e-06				3.26386	-1.69266e-07				3.26681	-7.3579e-06				3.26635	-1.21138e-05				3.26613	2.08725e-05
		3.27091	6.27622e-06				3.26818	-1.38941e-06				3.26796	4.31433e-07				3.27091	-7.4325e-06				3.27045	-1.21488e-05				3.27022	2.16469e-05
		3.275	6.15756e-06				3.27228	-1.36566e-06				3.27205	9.64152e-07				3.275	-7.5915e-06				3.27454	-1.21882e-05				3.27432	2.24333e-05
		3.2791	6.04905e-06				3.27637	-1.3252e-06				3.27615	1.41211e-06				3.2791	-7.73182e-06				3.27864	-1.23183e-05				3.27841	2.31812e-05
		3.28319	5.91978e-06				3.28047	-1.30162e-06				3.28024	1.73334e-06				3.28319	-7.85894e-06				3.28273	-1.23934e-05				3.28251	2.38801e-05
		3.28729	5.75843e-06				3.28456	-1.30843e-06				3.28434	2.07123e-06				3.28729	-7.99379e-06				3.28683	-1.24266e-05				3.2866	2.43818e-05
		3.29138	5.53841e-06				3.28866	-1.45491e-06				3.28843	2.46664e-06				3.29138	-8.18733e-06				3.29092	-1.24739e-05				3.2907	2.46848e-05
		3.29548	5.14874e-06				3.29275	-1.82214e-06				3.29253	2.90457e-06				3.29548	-8.35332e-06				3.29502	-1.25412e-05				3.29479	2.50378e-05
		3.29957	4.62726e-06				3.29685	-2.16939e-06				3.29662	3.27158e-06				3.29957	-8.41169e-06				3.29911	-1.25511e-05				3.29889	2.5436e-05
		3.30367	4.11088e-06				3.30094	-2.38719e-06				3.30072	3.52284e-06				3.30367	-8.39636e-06				3.30321	-1.24488e-05				3.30298	2.58346e-05
		3.30776	3.69366e-06				3.30504	-2.52203e-06				3.30481	3.58632e-06				3.30776	-8.37912e-06				3.3073	-1.21435e-05				3.30708	2.62077e-05
		3.31186	3.31948e-06				3.30913	-2.59633e-06				3.30891	3.4569e-06				3.31186	-8.38151e-06				3.3114	-1.15812e-05				3.31117	2.65451e-05
		3.31595	2.95388e-06				3.31323	-2.63675e-06				3.313	3.28906e-06				3.31595	-8.48363e-06				3.31549	-1.0894e-05				3.31527	2.68066e-05
		3.32005	2.55846e-06				3.31732	-2.71549e-06				3.3171	3.25541e-06				3.32005	-8.47459e-06				3.31959	-1.02097e-05				3.31936	2.6942e-05
		3.32414	1.92903e-06				3.32142	-2.85685e-06				3.32119	3.32142e-06				3.32414	-8.2712e-06				3.32368	-9.61505e-06				3.32346	2.6975e-05
		3.32824	1.1577e-06				3.32551	-3.18497e-06				3.32529	3.38871e-06				3.32824	-8.01052e-06				3.32778	-9.13074e-06				3.32755	2.69471e-05
		3.33233	3.96702e-07				3.32961	-3.42612e-06				3.32938	3.43101e-06				3.33233	-7.75213e-06				3.33187	-8.9636e-06				3.33165	2.68011e-05
		3.33643	-3.52216e-07				3.3337	-3.52349e-06				3.33347	3.3631e-06				3.33643	-7.52546e-06				3.33597	-8.91919e-06				3.33574	2.62606e-05
		3.34052	-1.07232e-06				3.33779	-3.5576e-06				3.33757	3.1748e-06				3.34052	-7.3408e-06				3.34006	-8.87884e-06				3.33984	2.54703e-05
		3.34462	-1.75964e-06				3.34189	-3.52958e-06				3.34166	3.04478e-06				3.34462	-7.22348e-06				3.34416	-8.84525e-06				3.34393	2.46028e-05
		3.34871	-2.41929e-06				3.34598	-3.4234e-06				3.34576	2.95704e-06				3.34871	-7.04937e-06				3.34825	-8.78889e-06				3.34803	2.36575e-05
		3.35281	-3.03768e-06				3.35008	-3.24922e-06				3.34985	3.06193e-06				3.3528	-6.82294e-06				3.35235	-8.71676e-06				3.35212	2.26965e-05
		3.3569	-3.56714e-06				3.35417	-3.08137e-06				3.35395	3.2278e-06				3.3569	-6.55408e-06				3.35644	-8.67895e-06				3.35622	2.17518e-05
		3.361	-3.86625e-06				3.35827	-2.94842e-06				3.35804	3.36171e-06				3.36099	-6.1532e-06				3.36054	-8.6916e-06				3.36031	2.0797e-05
		3.36509	-4.06014e-06				3.36236	-2.87768e-06				3.36214	3.43065e-06				3.36509	-5.63412e-06				3.36463	-8.9013e-06				3.36441	1.97273e-05
		3.36919	-4.25591e-06				3.36646	-2.71888e-06				3.36623	3.41814e-06				3.36918	-5.10889e-06				3.36873	-9.42782e-06				3.3685	1.85457e-05
		3.37328	-4.46562e-06				3.37055	-2.45571e-06				3.37033	3.32663e-06				3.37328	-4.60518e-06				3.37282	-1.02491e-05				3.3726	1.73186e-05
		3.37738	-4.71624e-06				3.37465	-2.16739e-06				3.37442	3.09822e-06				3.37737	-4.15221e-06				3.37692	-1.11618e-05				3.37669	1.60728e-05
		3.38147	-4.99737e-06				3.37874	-1.88675e-06				3.37852	2.71347e-06				3.38147	-3.7626e-06				3.38101	-1.20711e-05				3.38079	1.48578e-05
		3.38557	-5.17932e-06				3.38284	-1.6287e-06				3.38261	2.41385e-06				3.38556	-3.44918e-06				3.38511	-1.30631e-05				3.38488	1.36002e-05
		3.38966	-5.30334e-06				3.38693	-1.39713e-06				3.38671	2.27242e-06				3.38966	-3.24719e-06				3.3892	-1.39247e-05				3.38898	1.22293e-05
		3.39375	-5.41123e-06				3.39103	-1.2049e-06				3.3908	2.26683e-06				3.39375	-3.16741e-06				3.3933	-1.43755e-05				3.39307	1.08482e-05
		3.39785	-5.48079e-06				3.39512	-1.11335e-06				3.3949	2.35637e-06				3.39785	-3.07698e-06				3.39739	-1.44485e-05				3.39717	9.50082e-06
		3.40194	-5.47694e-06				3.39922	-1.30111e-06				3.39899	2.48962e-06				3.40194	-2.94773e-06				3.40149	-1.43448e-05				3.40126	8.17201e-06
		3.40604	-5.31897e-06				3.40331	-1.77956e-06				3.40309	2.48573e-06				3.40604	-2.81937e-06				3.40558	-1.40525e-05				3.40536	6.85345e-06
		3.41013	-4.96441e-06				3.40741	-2.4078e-06				3.40718	2.28014e-06				3.41013	-2.70319e-06				3.40968	-1.3556e-05				3.40945	5.61096e-06
		3.41423	-4.44011e-06				3.4115	-2.9742e-06				3.41128	1.90968e-06				3.41423	-2.69468e-06				3.41377	-1.29857e-05				3.41355	4.40102e-06
		3.41832	-3.90742e-06				3.4156	-3.39161e-06				3.41537	1.49735e-06				3.41832	-2.76502e-06				3.41787	-1.2464e-05				3.41764	3.19158e-06
		3.42242	-3.42887e-06				3.41969	-3.70616e-06				3.41947	9.87833e-07				3.42242	-2.82456e-06				3.42196	-1.2018e-05				3.42174	1.91856e-06
		3.42651	-3.04913e-06				3.42379	-3.96812e-06				3.42356	4.5234e-07				3.42651	-2.80282e-06				3.42606	-1.16451e-05				3.42583	8.58015e-07
		3.43061	-2.71657e-06				3.42788	-4.19083e-06				3.42766	1.68579e-08				3.43061	-2.6517e-06				3.43015	-1.13419e-05				3.42993	1.06029e-07
		3.4347	-2.33137e-06				3.43198	-4.2568e-06				3.43175	-3.55948e-07				3.4347	-2.45612e-06				3.43425	-1.11611e-05				3.43402	-2.37779e-07
		3.4388	-1.88716e-06				3.43607	-4.1626e-06				3.43585	-6.98092e-07				3.4388	-2.20467e-06				3.43834	-1.12107e-05				3.43812	-1.84156e-07
		3.44289	-1.44552e-06				3.44017	-3.83195e-06				3.43994	-9.24725e-07				3.44289	-1.93193e-06				3.44244	-1.11382e-05				3.44221	5.55571e-08
		3.44699	-1.09185e-06				3.44426	-3.46189e-06				3.44404	-9.71651e-07				3.44699	-1.68352e-06				3.44653	-1.08826e-05				3.44631	2.91301e-07
		3.45108	-8.49279e-07				3.44836	-3.15503e-06				3.44813	-9.51057e-07				3.45108	-1.46693e-06				3.45062	-1.04975e-05				3.4504	4.77167e-07
		3.45518	-7.64908e-07				3.45245	-2.93893e-06				3.45223	-9.34037e-07				3.45518	-1.3052e-06				3.45472	-1.01017e-05				3.45449	5.81395e-07
		3.45927	-7.50267e-07				3.45655	-2.88724e-06				3.45632	-9.27561e-07				3.45927	-1.12228e-06				3.45881	-9.74446e-06				3.45859	4.91919e-07
		3.46337	-9.0524e-07				3.46064	-3.08673e-06				3.46042	-9.41858e-07				3.46337	-9.25875e-07				3.46291	-9.43478e-06				3.46268	2.80348e-07
		3.46746	-1.28308e-06				3.46474	-3.32838e-06				3.46451	-9.80487e-07				3.46746	-7.35848e-07				3.467	-9.1945e-06				3.46678	5.39955e-08
		3.47156	-1.57513e-06				3.46883	-3.23785e-06				3.46861	-1.15594e-06				3.47156	-5.27263e-07				3.4711	-8.9311e-06				3.47087	-1.62454e-07
		3.47565	-1.6783e-06				3.47293	-2.81399e-06				3.4727	-1.55892e-06				3.47565	-3.23722e-07				3.47519	-8.63553e-06				3.47497	-4.156e-07
		3.47975	-1.69377e-06				3.47702	-2.3373e-06				3.4768	-1.75668e-06				3.47975	-1.3958e-07				3.47929	-8.32368e-06				3.47906	-6.55882e-07
		3.48384	-1.64865e-06				3.48112	-1.90621e-06				3.48089	-1.72978e-06				3.48384	-9.58635e-09				3.48338	-7.89373e-06				3.48316	-7.81174e-07
		3.48794	-1.5112e-06				3.48521	-1.54399e-06				3.48499	-1.61211e-06				3.48794	-4.38658e-09				3.48748	-7.41801e-06				3.48725	-6.79482e-07
		3.49203	-1.31213e-06				3.48931	-1.48827e-06				3.48908	-1.49628e-06				3.49203	-1.23861e-07				3.49157	-6.94771e-06				3.49135	-4.14432e-07
		3.49613	-1.12531e-06				3.4934	-1.5711e-06				3.49318	-1.41097e-06				3.49613	-2.01222e-07				3.49567	-6.37969e-06				3.49544	-1.23592e-07
		3.50022	-9.73594e-07				3.4975	-1.62686e-06				3.49727	-1.23336e-06				3.50022	-2.22298e-07				3.49976	-5.77985e-06				3.49954	3.03715e-07
		3.50432	-9.16666e-07				3.50159	-1.63627e-06				3.50137	-9.82999e-07				3.50432	-2.12204e-07				3.50386	-5.19626e-06				3.50363	8.40057e-07
		3.50841	-8.82904e-07				3.50569	-1.39788e-06				3.50546	-7.12507e-07				3.50841	-1.03693e-07				3.50795	-4.55491e-06				3.50773	1.35982e-06
		3.51251	-8.41595e-07				3.50978	-9.84402e-07				3.50956	-4.73138e-07				3.51251	4.5829e-08				3.51205	-3.87502e-06				3.51182	1.82805e-06
		3.5166	-8.72981e-07				3.51388	-5.16858e-07				3.51365	-2.81487e-07				3.5166	1.72507e-07				3.51614	-3.20239e-06				3.51592	2.19719e-06
		3.5207	-1.00591e-06				3.51797	-4.14892e-08				3.51775	-1.58813e-07				3.5207	2.66411e-07				3.52024	-2.54661e-06				3.52001	2.47165e-06
		3.52479	-1.27416e-06				3.52206	3.76412e-07				3.52184	-9.50147e-08				3.52479	3.26233e-07				3.52433	-1.95313e-06				3.52411	2.63869e-06
		3.52889	-1.63357e-06				3.52616	7.15961e-07				3.52593	-1.36324e-07				3.52889	4.30905e-07				3.52843	-1.43879e-06				3.5282	2.81415e-06
		3.53298	-2.13636e-06				3.53025	8.85888e-07				3.53003	-3.1268e-07				3.53298	6.25853e-07				3.53252	-1.05401e-06				3.5323	3.00782e-06
		3.53708	-2.72102e-06				3.53435	8.18876e-07				3.53412	-5.18124e-07				3.53708	8.65911e-07				3.53662	-8.25476e-07				3.53639	3.19969e-06
		3.54117	-3.18951e-06				3.53844	7.58895e-07				3.53822	-5.22114e-07				3.54117	1.11086e-06				3.54071	-8.83686e-07				3.54049	3.45471e-06
		3.54527	-3.5077e-06				3.54254	7.55262e-07				3.54231	-2.68583e-07				3.54526	1.34527e-06				3.54481	-1.156e-06				3.54458	3.76958e-06
		3.54936	-3.56574e-06				3.54663	7.67806e-07				3.54641	6.79243e-08				3.54936	1.52888e-06				3.5489	-1.30323e-06				3.54868	4.1286e-06
		3.55346	-3.37789e-06				3.55073	6.03303e-07				3.5505	4.07995e-07				3.55345	1.64803e-06				3.553	-1.24903e-06				3.55277	4.47711e-06
		3.55755	-3.11345e-06				3.55482	1.89456e-07				3.5546	7.30571e-07				3.55755	1.68226e-06				3.55709	-1.01553e-06				3.55687	4.79277e-06
		3.56165	-2.86004e-06				3.55892	-5.95143e-07				3.55869	1.02885e-06				3.56164	1.63675e-06				3.56119	-5.66435e-07				3.56096	5.05105e-06
		3.56574	-2.62845e-06				3.56301	-1.45098e-06				3.56279	1.14209e-06				3.56574	1.55307e-06				3.56528	-1.1792e-08				3.56506	5.18815e-06
		3.56984	-2.63722e-06				3.56711	-2.25017e-06				3.56688	1.02337e-06				3.56983	1.45569e-06				3.56938	5.9114e-07				3.56915	5.16199e-06
		3.57393	-2.92597e-06				3.5712	-3.00652e-06				3.57098	9.13451e-07				3.57393	1.34471e-06				3.57347	1.15791e-06				3.57325	5.06032e-06
		3.57802	-3.37609e-06				3.5753	-3.6167e-06				3.57507	1.01748e-06				3.57802	1.21901e-06				3.57757	1.65472e-06				3.57734	4.9589e-06
		3.58212	-3.88775e-06				3.57939	-3.9534e-06				3.57917	1.28696e-06				3.58212	9.56552e-07				3.58166	2.05498e-06				3.58144	4.9073e-06
		3.58621	-4.43103e-06				3.58349	-4.0439e-06				3.58326	1.56207e-06				3.58621	6.62529e-07				3.58576	2.40492e-06				3.58553	4.8911e-06
		3.59031	-4.99756e-06				3.58758	-3.91091e-06				3.58736	1.79273e-06				3.59031	5.13305e-07				3.58985	2.73112e-06				3.58963	4.94525e-06
		3.5944	-5.52684e-06				3.59168	-3.68011e-06				3.59145	1.949e-06				3.5944	4.69975e-07				3.59395	3.02539e-06				3.59372	5.2764e-06
		3.5985	-5.81215e-06				3.59577	-3.40521e-06				3.59555	1.98017e-06				3.5985	4.65234e-07				3.59804	3.22576e-06				3.59782	5.76446e-06
		3.60259	-5.86724e-06				3.59987	-3.11728e-06				3.59964	1.93772e-06				3.60259	4.951e-07				3.60214	3.28688e-06				3.60191	6.31842e-06
		3.60669	-5.75947e-06				3.60396	-2.89029e-06				3.60374	1.83407e-06				3.60669	5.27874e-07				3.60623	3.17896e-06				3.60601	6.87423e-06
		3.61078	-5.55379e-06				3.60806	-2.74705e-06				3.60783	1.70236e-06				3.61078	5.48408e-07				3.61033	2.97772e-06				3.6101	7.35964e-06
		3.61488	-5.27645e-06				3.61215	-2.63593e-06				3.61193	1.68516e-06				3.61488	5.58366e-07				3.61442	2.66738e-06				3.6142	7.75854e-06
		3.61897	-4.976e-06				3.61625	-2.53454e-06				3.61602	1.90126e-06				3.61897	5.58773e-07				3.61852	2.22985e-06				3.61829	8.10136e-06
		3.62307	-4.67329e-06				3.62034	-2.48401e-06				3.62012	2.21788e-06				3.62307	4.8662e-07				3.62261	1.76264e-06				3.62239	8.42711e-06
		3.62716	-4.38197e-06				3.62444	-2.47044e-06				3.62421	2.53335e-06				3.62716	3.16694e-07				3.62671	1.37426e-06				3.62648	8.72591e-06
		3.63126	-4.10734e-06				3.62853	-2.47891e-06				3.62831	2.83464e-06				3.63126	5.38201e-08				3.6308	1.05027e-06				3.63058	8.9898e-06
		3.63535	-3.82007e-06				3.63263	-2.56497e-06				3.6324	3.22717e-06				3.63535	-1.65468e-07				3.6349	7.69788e-07				3.63467	9.20979e-06
		3.63945	-3.52669e-06				3.63672	-2.80339e-06				3.6365	3.5943e-06				3.63945	-2.5347e-07				3.63899	5.35432e-07				3.63877	9.33774e-06
		3.64354	-3.23558e-06				3.64082	-3.06012e-06				3.64059	3.8682e-06				3.64354	-2.95366e-07				3.64308	3.26555e-07				3.64286	9.3531e-06
		3.64764	-2.93709e-06				3.64491	-3.02284e-06				3.64469	3.99659e-06				3.64764	-2.93518e-07				3.64718	1.32846e-07				3.64695	9.3592e-06
		3.65173	-2.64611e-06				3.64901	-2.48867e-06				3.64878	4.04354e-06				3.65173	-2.29664e-07				3.65127	-8.21147e-08				3.65105	9.3619e-06
		3.65583	-2.39254e-06				3.6531	-1.79271e-06				3.65288	4.04922e-06				3.65583	2.08934e-08				3.65537	-3.32746e-07				3.65514	9.34459e-06
		3.65992	-2.18398e-06				3.6572	-1.11856e-06				3.65697	4.07416e-06				3.65992	3.65641e-07				3.65946	-6.5254e-07				3.65924	9.31487e-06
		3.66402	-2.03062e-06				3.66129	-6.01173e-07				3.66107	4.33508e-06				3.66402	7.37432e-07				3.66356	-1.14343e-06				3.66333	9.24377e-06
		3.66811	-1.93498e-06				3.66539	-2.87941e-07				3.66516	4.7263e-06				3.66811	1.13416e-06				3.66765	-1.71621e-06				3.66743	9.18421e-06
		3.67221	-1.90324e-06				3.66948	-1.27911e-07				3.66926	5.11266e-06				3.67221	1.44003e-06				3.67175	-2.44657e-06				3.67152	9.39416e-06
		3.6763	-1.90631e-06				3.67358	5.10801e-08				3.67335	5.4723e-06				3.6763	1.60989e-06				3.67584	-3.25142e-06				3.67562	9.77843e-06
		3.6804	-1.99136e-06				3.67767	3.33621e-07				3.67745	5.6059e-06				3.6804	1.56793e-06				3.67994	-4.04683e-06				3.67971	1.01829e-05
		3.68449	-1.9728e-06				3.68177	7.749e-07				3.68154	5.49492e-06				3.68449	1.32599e-06				3.68403	-4.82371e-06				3.68381	1.05482e-05
		3.68859	-1.81902e-06				3.68586	1.23156e-06				3.68564	5.3026e-06				3.68859	9.24959e-07				3.68813	-5.4804e-06				3.6879	1.08632e-05
		3.69268	-1.62905e-06				3.68996	1.63384e-06				3.68973	4.95537e-06				3.69268	4.12141e-07				3.69222	-6.04318e-06				3.692	1.11641e-05
		3.69678	-1.41291e-06				3.69405	1.94943e-06				3.69383	4.5445e-06				3.69678	-5.67523e-08				3.69632	-6.47e-06				3.69609	1.14394e-05
		3.70087	-1.20183e-06				3.69815	2.03801e-06				3.69792	4.19484e-06				3.70087	-1.40404e-07				3.70041	-6.7083e-06				3.70019	1.16788e-05
		3.70497	-1.01267e-06				3.70224	2.02304e-06				3.70202	3.88867e-06				3.70497	-4.03072e-08				3.70451	-6.74039e-06				3.70428	1.20184e-05
		3.70906	-9.26943e-07				3.70634	1.96499e-06				3.70611	3.64748e-06				3.70906	9.96804e-08				3.7086	-6.70848e-06				3.70838	1.25361e-05
		3.71316	-9.42518e-07				3.71043	2.00963e-06				3.71021	3.43176e-06				3.71316	2.41189e-07				3.7127	-6.67671e-06				3.71247	1.3173e-05
		3.71725	-1.20993e-06				3.71452	2.19622e-06				3.7143	3.21628e-06				3.71725	3.68275e-07				3.71679	-6.58422e-06				3.71657	1.37831e-05
		3.72135	-1.59782e-06				3.71862	2.43467e-06				3.71839	2.98263e-06				3.72135	4.56366e-07				3.72089	-6.47878e-06				3.72066	1.43183e-05
		3.72544	-1.76634e-06				3.72271	2.62962e-06				3.72249	2.67872e-06				3.72544	4.80801e-07				3.72498	-6.39224e-06				3.72476	1.47356e-05
		3.72954	-1.79897e-06				3.72681	2.75698e-06				3.72658	2.48081e-06				3.72953	3.35606e-07				3.72908	-6.44906e-06				3.72885	1.50844e-05
		3.73363	-1.82546e-06				3.7309	2.68057e-06				3.73068	2.44579e-06				3.73363	5.2619e-08				3.73317	-6.5499e-06				3.73295	1.53964e-05
		3.73773	-1.86501e-06				3.735	2.34718e-06				3.73477	2.52808e-06				3.73772	-2.92803e-07				3.73727	-6.65373e-06				3.73704	1.56284e-05
		3.74182	-1.93966e-06				3.73909	1.92133e-06				3.73887	2.73623e-06				3.74182	-6.3451e-07				3.74136	-6.77155e-06				3.74114	1.57609e-05
		3.74592	-1.97624e-06				3.74319	1.49772e-06				3.74296	3.0373e-06				3.74591	-8.48251e-07				3.74546	-6.93953e-06				3.74523	1.5757e-05
		3.75001	-1.98319e-06				3.74728	1.08645e-06				3.74706	3.42837e-06				3.75001	-9.61093e-07				3.74955	-7.09184e-06				3.74933	1.56849e-05
		3.75411	-1.98603e-06				3.75138	8.12509e-07				3.75115	3.83297e-06				3.7541	-1.03417e-06				3.75365	-7.2344e-06				3.75342	1.58181e-05
		3.7582	-1.99001e-06				3.75547	6.91048e-07				3.75525	4.21543e-06				3.7582	-1.09486e-06				3.75774	-7.38522e-06				3.75752	1.61028e-05
		3.7623	-1.99629e-06				3.75957	6.50594e-07				3.75934	4.56768e-06				3.76229	-1.18963e-06				3.76184	-7.40708e-06				3.76161	1.6423e-05
		3.76639	-2.05203e-06				3.76366	8.41433e-07				3.76344	4.88733e-06				3.76639	-1.33409e-06				3.76593	-7.35264e-06				3.76571	1.68089e-05
		3.77048	-2.16185e-06				3.76776	1.39564e-06				3.76753	5.14548e-06				3.77048	-1.45692e-06				3.77003	-7.2724e-06				3.7698	1.72905e-05
		3.77458	-2.41967e-06				3.77185	2.23013e-06				3.77163	5.23264e-06				3.77458	-1.36946e-06				3.77412	-7.20985e-06				3.7739	1.77996e-05
		3.77867	-2.74588e-06				3.77595	3.10158e-06				3.77572	5.23365e-06				3.77867	-1.17177e-06				3.77822	-7.18244e-06				3.77799	1.8305e-05
		3.78277	-3.1479e-06				3.78004	3.92276e-06				3.77982	5.17035e-06				3.78277	-9.39424e-07				3.78231	-7.28152e-06				3.78209	1.88068e-05
		3.78686	-3.60257e-06				3.78414	4.69512e-06				3.78391	5.10669e-06				3.78686	-6.31192e-07				3.78641	-7.56524e-06				3.78618	1.93052e-05
		3.79096	-3.84609e-06				3.78823	5.49833e-06				3.78801	5.24384e-06				3.79096	-3.05986e-07				3.7905	-7.87582e-06				3.79028	1.97598e-05
		3.79505	-3.85468e-06				3.79233	6.3372e-06				3.7921	5.48716e-06				3.79505	2.88505e-09				3.7946	-8.14237e-06				3.79437	2.01553e-05
		3.79915	-3.80393e-06				3.79642	7.2169e-06				3.7962	5.76197e-06				3.79915	3.00389e-07				3.79869	-8.23892e-06				3.79847	2.04327e-05
		3.80324	-3.75782e-06				3.80052	8.1083e-06				3.80029	6.13132e-06				3.80324	5.75048e-07				3.80279	-8.07221e-06				3.80256	2.07199e-05
		3.80734	-3.71736e-06				3.80461	8.96554e-06				3.80439	6.58067e-06				3.80734	8.22137e-07				3.80688	-7.78889e-06				3.80666	2.1031e-05
		3.81143	-3.69376e-06				3.80871	9.77741e-06				3.80848	7.13228e-06				3.81143	9.46608e-07				3.81098	-7.49234e-06				3.81075	2.13281e-05
		3.81553	-3.69099e-06				3.8128	1.05502e-05				3.81258	7.77773e-06				3.81553	9.07735e-07				3.81507	-7.32196e-06				3.81485	2.16055e-05
		3.81962	-3.73321e-06				3.8169	1.12793e-05				3.81667	8.39876e-06				3.81962	8.04227e-07				3.81917	-7.32577e-06				3.81894	2.18131e-05
		3.82372	-3.8014e-06				3.82099	1.19637e-05				3.82077	8.95136e-06				3.82372	6.52991e-07				3.82326	-7.57914e-06				3.82304	2.1946e-05
		3.82781	-3.88198e-06				3.82509	1.27076e-05				3.82486	9.34117e-06				3.82781	3.95978e-07				3.82736	-7.94544e-06				3.82713	2.20548e-05
		3.83191	-4.06341e-06				3.82918	1.34796e-05				3.82896	9.46779e-06				3.83191	1.55812e-07				3.83145	-8.43497e-06				3.83123	2.21587e-05
		3.836	-4.14919e-06				3.83328	1.43027e-05				3.83305	9.38185e-06				3.836	-4.57806e-08				3.83554	-8.96789e-06				3.83532	2.22542e-05
		3.8401	-4.18653e-06				3.83737	1.51235e-05				3.83715	8.98019e-06				3.8401	-7.85097e-08				3.83964	-9.40107e-06				3.83941	2.23397e-05
		3.84419	-4.24068e-06				3.84147	1.58952e-05				3.84124	8.62124e-06				3.84419	9.16008e-08				3.84373	-9.72932e-06				3.84351	2.23711e-05
		3.84829	-4.34798e-06				3.84556	1.66146e-05				3.84534	8.71185e-06				3.84829	3.08456e-07				3.84783	-1.00196e-05				3.8476	2.22453e-05
		3.85238	-4.50802e-06				3.84966	1.71435e-05				3.84943	9.08835e-06				3.85238	4.95285e-07				3.85192	-1.03206e-05				3.8517	2.1987e-05
		3.85648	-4.71182e-06				3.85375	1.73387e-05				3.85353	9.57776e-06				3.85648	6.47251e-07				3.85602	-1.06429e-05				3.85579	2.16463e-05
		3.86057	-4.99988e-06				3.85785	1.72817e-05				3.85762	1.0074e-05				3.86057	7.74356e-07				3.86011	-1.0912e-05				3.85989	2.13315e-05
		3.86467	-5.30714e-06				3.86194	1.70828e-05				3.86172	1.05428e-05				3.86467	8.81576e-07				3.86421	-1.10036e-05				3.86398	2.10363e-05
		3.86876	-5.59641e-06				3.86604	1.66591e-05				3.86581	1.09897e-05				3.86876	9.46838e-07				3.8683	-1.08322e-05				3.86808	2.0739e-05
		3.87286	-5.86796e-06				3.87013	1.62223e-05				3.86991	1.13994e-05				3.87286	7.23906e-07				3.8724	-1.04045e-05				3.87217	2.03882e-05
		3.87695	-6.01659e-06				3.87423	1.59799e-05				3.874	1.17661e-05				3.87695	1.46481e-07				3.87649	-9.85808e-06				3.87627	1.9932e-05
		3.88105	-6.08547e-06				3.87832	1.58957e-05				3.8781	1.20711e-05				3.88105	-3.33936e-07				3.88059	-9.31402e-06				3.88036	1.93164e-05
		3.88514	-6.15348e-06				3.88242	1.59288e-05				3.88219	1.22152e-05				3.88514	-7.12206e-07				3.88468	-8.8122e-06				3.88446	1.86544e-05
		3.88924	-6.2374e-06				3.88651	1.60821e-05				3.88629	1.20582e-05				3.88924	-1.07058e-06				3.88878	-8.35554e-06				3.88855	1.79516e-05
		3.89333	-6.37442e-06				3.89061	1.62752e-05				3.89038	1.174e-05				3.89333	-1.33822e-06				3.89287	-7.93591e-06				3.89265	1.70339e-05
		3.89743	-6.52489e-06				3.8947	1.64574e-05				3.89448	1.13848e-05				3.89743	-1.45179e-06				3.89697	-7.54879e-06				3.89674	1.61374e-05
		3.90152	-6.67711e-06				3.8988	1.66228e-05				3.89857	1.10341e-05				3.90152	-1.48244e-06				3.90106	-7.21871e-06				3.90084	1.53297e-05
		3.90562	-6.83649e-06				3.90289	1.67178e-05				3.90266	1.08789e-05				3.90562	-1.55537e-06				3.90516	-6.93046e-06				3.90493	1.45711e-05
		3.90971	-7.03024e-06				3.90698	1.67451e-05				3.90676	1.0836e-05				3.90971	-1.70601e-06				3.90925	-6.6714e-06				3.90903	1.38506e-05
		3.91381	-7.2547e-06				3.91108	1.67485e-05				3.91085	1.08326e-05				3.91381	-1.88356e-06				3.91335	-6.46334e-06				3.91312	1.31642e-05
		3.9179	-7.41291e-06				3.91517	1.67341e-05				3.91495	1.08803e-05				3.9179	-2.08768e-06				3.91744	-6.33973e-06				3.91722	1.25203e-05
		3.922	-7.45846e-06				3.91927	1.66939e-05				3.91904	1.0982e-05				3.92199	-2.39141e-06				3.92154	-6.31247e-06				3.92131	1.19835e-05
		3.92609	-7.44297e-06				3.92336	1.66271e-05				3.92314	1.10644e-05				3.92609	-2.84202e-06				3.92563	-6.41117e-06				3.92541	1.15028e-05
		3.93019	-7.40742e-06				3.92746	1.6554e-05				3.92723	1.10976e-05				3.93018	-3.44197e-06				3.92973	-6.59444e-06				3.9295	1.10433e-05
		3.93428	-7.40818e-06				3.93155	1.64102e-05				3.93133	1.10355e-05				3.93428	-4.01784e-06				3.93382	-6.76227e-06				3.9336	1.05775e-05
		3.93838	-7.46436e-06				3.93565	1.6146e-05				3.93542	1.07402e-05				3.93837	-4.54084e-06				3.93792	-6.91669e-06				3.93769	1.00494e-05
		3.94247	-7.55261e-06				3.93974	1.58236e-05				3.93952	1.03176e-05				3.94247	-5.05297e-06				3.94201	-7.07324e-06				3.94179	9.49698e-06
		3.94657	-7.6623e-06				3.94384	1.55344e-05				3.94361	9.86582e-06				3.94656	-5.56388e-06				3.94611	-7.27234e-06				3.94588	8.94538e-06
		3.95066	-7.8332e-06				3.94793	1.5365e-05				3.94771	9.42015e-06				3.95066	-6.05685e-06				3.9502	-7.55352e-06				3.94998	8.35654e-06
		3.95476	-8.19976e-06				3.95203	1.52764e-05				3.9518	8.9736e-06				3.95475	-6.55256e-06				3.9543	-7.97685e-06				3.95407	7.75793e-06
		3.95885	-8.6317e-06				3.95612	1.52595e-05				3.9559	8.63039e-06				3.95885	-7.00586e-06				3.95839	-8.25254e-06				3.95817	7.16851e-06
		3.96294	-9.04994e-06				3.96022	1.53118e-05				3.95999	8.46563e-06				3.96294	-7.41711e-06				3.96249	-8.20284e-06				3.96226	6.55659e-06
		3.96704	-9.53491e-06				3.96431	1.54439e-05				3.96409	8.39551e-06				3.96704	-7.79879e-06				3.96658	-7.96951e-06				3.96636	5.88823e-06
		3.97113	-9.97189e-06				3.96841	1.56213e-05				3.96818	8.37629e-06				3.97113	-8.0512e-06				3.97068	-7.63768e-06				3.97045	5.24504e-06
		3.97523	-1.03223e-05				3.9725	1.58247e-05				3.97228	8.38203e-06				3.97523	-8.11518e-06				3.97477	-7.22577e-06				3.97455	4.64977e-06
		3.97932	-1.06012e-05				3.9766	1.60579e-05				3.97637	8.40119e-06				3.97932	-7.96725e-06				3.97887	-6.81315e-06				3.97864	4.09356e-06
		3.98342	-1.08341e-05				3.98069	1.63215e-05				3.98047	8.46013e-06				3.98342	-7.61687e-06				3.98296	-6.43109e-06				3.98274	3.70616e-06
		3.98751	-1.10447e-05				3.98479	1.65992e-05				3.98456	8.61727e-06				3.98751	-7.21421e-06				3.98706	-6.09374e-06				3.98683	3.52782e-06
		3.99161	-1.12392e-05				3.98888	1.68491e-05				3.98866	8.81135e-06				3.99161	-6.82146e-06				3.99115	-5.84047e-06				3.99093	3.44624e-06
		3.9957	-1.13135e-05				3.99298	1.70575e-05				3.99275	8.95436e-06				3.9957	-6.44889e-06				3.99525	-5.57347e-06				3.99502	3.41466e-06
		3.9998	-1.12122e-05				3.99707	1.72463e-05				3.99685	9.02635e-06				3.9998	-6.10816e-06				3.99934	-5.24589e-06				3.99912	3.39769e-06
		4.00389	-1.09052e-05				4.00117	1.74147e-05				4.00094	8.97918e-06				4.00389	-5.75445e-06				4.00344	-4.87718e-06				4.00321	3.3445e-06
		4.00799	-1.0558e-05				4.00526	1.75596e-05				4.00504	8.6746e-06				4.00799	-5.42732e-06				4.00753	-4.49033e-06				4.00731	3.2416e-06
		4.01208	-1.02465e-05				4.00936	1.77141e-05				4.00913	8.27391e-06				4.01208	-5.15122e-06				4.01163	-4.0923e-06				4.0114	3.11561e-06
		4.01618	-9.98142e-06				4.01345	1.78528e-05				4.01323	7.87042e-06				4.01618	-4.92985e-06				4.01572	-3.62277e-06				4.0155	2.97826e-06
		4.02027	-9.76906e-06				4.01755	1.79596e-05				4.01732	7.43456e-06				4.02027	-4.76308e-06				4.01982	-3.11119e-06				4.01959	2.82757e-06
		4.02437	-9.58642e-06				4.02164	1.7919e-05				4.02142	7.06341e-06				4.02437	-4.93706e-06				4.02391	-2.64127e-06				4.02368	2.82013e-06
		4.02846	-9.4223e-06				4.02574	1.76666e-05				4.02551	6.74642e-06				4.02846	-5.31387e-06				4.028	-2.23636e-06				4.02778	3.00855e-06
		4.03256	-9.36489e-06				4.02983	1.73327e-05				4.02961	6.45015e-06				4.03256	-5.76603e-06				4.0321	-1.97865e-06				4.03187	3.33524e-06
		4.03665	-9.37448e-06				4.03393	1.69777e-05				4.0337	6.10888e-06				4.03665	-6.21795e-06				4.03619	-1.97876e-06				4.03597	3.78436e-06
		4.04075	-9.28797e-06				4.03802	1.6547e-05				4.0378	5.6981e-06				4.04075	-6.38539e-06				4.04029	-2.16299e-06				4.04006	4.34285e-06
		4.04484	-9.17192e-06				4.04212	1.60945e-05				4.04189	5.09246e-06				4.04484	-6.44351e-06				4.04438	-2.40109e-06				4.04416	5.01357e-06
		4.04894	-9.07934e-06				4.04621	1.59001e-05				4.04599	4.38958e-06				4.04894	-6.51715e-06				4.04848	-2.65559e-06				4.04825	5.75815e-06
		4.05303	-9.03661e-06				4.05031	1.58979e-05				4.05008	3.72013e-06				4.05303	-6.63526e-06				4.05257	-2.93379e-06				4.05235	6.48627e-06
		4.05713	-9.03302e-06				4.0544	1.59449e-05				4.05418	3.09599e-06				4.05713	-6.86787e-06				4.05667	-3.23801e-06				4.05644	7.16839e-06
		4.06122	-8.94909e-06				4.0585	1.60596e-05				4.05827	2.52771e-06				4.06122	-7.08175e-06				4.06076	-3.62076e-06				4.06054	7.76174e-06
		4.06532	-8.79049e-06				4.06259	1.63358e-05				4.06237	2.0205e-06				4.06532	-7.24947e-06				4.06486	-3.96889e-06				4.06463	8.15776e-06
		4.06941	-8.31731e-06				4.06669	1.67148e-05				4.06646	1.57366e-06				4.06941	-7.3905e-06				4.06895	-4.2721e-06				4.06873	8.35348e-06
		4.07351	-7.59058e-06				4.07078	1.71012e-05				4.07056	1.33943e-06				4.07351	-7.4955e-06				4.07305	-4.5503e-06				4.07282	8.62368e-06
		4.0776	-6.77285e-06				4.07488	1.73593e-05				4.07465	1.21189e-06				4.0776	-7.58444e-06				4.07714	-4.80367e-06				4.07692	8.957e-06
		4.0817	-5.81415e-06				4.07897	1.74473e-05				4.07875	1.09684e-06				4.0817	-7.68561e-06				4.08124	-5.01468e-06				4.08101	9.2984e-06
		4.08579	-4.82277e-06				4.08307	1.74357e-05				4.08284	9.85956e-07				4.08579	-7.80594e-06				4.08533	-5.18544e-06				4.08511	9.71233e-06
		4.08989	-3.87924e-06				4.08716	1.73191e-05				4.08694	9.52246e-07				4.08989	-7.96178e-06				4.08943	-5.27829e-06				4.0892	1.01738e-05
		4.09398	-2.99215e-06				4.09125	1.70242e-05				4.09103	9.62761e-07				4.09398	-8.21028e-06				4.09352	-5.24088e-06				4.0933	1.06135e-05
		4.09808	-2.16007e-06				4.09535	1.66394e-05				4.09512	9.81024e-07				4.09808	-8.48758e-06				4.09762	-5.20127e-06				4.09739	1.10128e-05
		4.10217	-1.57421e-06				4.09944	1.62283e-05				4.09922	1.00335e-06				4.10217	-8.87016e-06				4.10171	-5.21972e-06				4.10149	1.12669e-05
		4.10627	-1.35705e-06				4.10354	1.57976e-05				4.10331	1.13592e-06				4.10627	-9.26388e-06				4.10581	-5.38171e-06				4.10558	1.1342e-05
		4.11036	-1.59217e-06				4.10763	1.53612e-05				4.10741	1.45417e-06				4.11036	-9.61977e-06				4.1099	-5.60294e-06				4.10968	1.14806e-05
		4.11446	-2.14382e-06				4.11173	1.51758e-05				4.1115	1.97973e-06				4.11445	-9.94533e-06				4.114	-5.8295e-06				4.11377	1.18504e-05
		4.11855	-2.69447e-06				4.11582	1.53515e-05				4.1156	2.68934e-06				4.11855	-1.02165e-05				4.11809	-6.09456e-06				4.11787	1.24102e-05
		4.12265	-3.19094e-06				4.11992	1.57063e-05				4.11969	3.44295e-06				4.12264	-1.04251e-05				4.12219	-6.3551e-06				4.12196	1.3042e-05
		4.12674	-3.65822e-06				4.12401	1.61035e-05				4.12379	4.13242e-06				4.12674	-1.04985e-05				4.12628	-6.60153e-06				4.12606	1.37629e-05
		4.13084	-3.97213e-06				4.12811	1.64237e-05				4.12788	4.73837e-06				4.13083	-1.02434e-05				4.13038	-6.84098e-06				4.13015	1.4574e-05
		4.13493	-4.21425e-06				4.1322	1.66299e-05				4.13198	5.07889e-06				4.13493	-9.82915e-06				4.13447	-7.26285e-06				4.13425	1.5378e-05
		4.13903	-4.44481e-06				4.1363	1.67157e-05				4.13607	5.24949e-06				4.13902	-9.28452e-06				4.13857	-7.79953e-06				4.13834	1.61357e-05
		4.14312	-4.6777e-06				4.14039	1.6785e-05				4.14017	5.3662e-06				4.14312	-8.74289e-06				4.14266	-8.32768e-06				4.14244	1.68403e-05
		4.14722	-4.86051e-06				4.14449	1.68663e-05				4.14426	5.54502e-06				4.14721	-8.2745e-06				4.14676	-8.83578e-06				4.14653	1.74913e-05
		4.15131	-4.9985e-06				4.14858	1.69512e-05				4.14836	5.86311e-06				4.15131	-7.91381e-06				4.15085	-9.33036e-06				4.15063	1.80158e-05
		4.1554	-5.10645e-06				4.15268	1.70237e-05				4.15245	6.2832e-06				4.1554	-7.77068e-06				4.15495	-9.4953e-06				4.15472	1.83445e-05
		4.1595	-5.19855e-06				4.15677	1.70773e-05				4.15655	6.76317e-06				4.1595	-7.88181e-06				4.15904	-9.45911e-06				4.15882	1.86194e-05
		4.16359	-5.28896e-06				4.16087	1.70918e-05				4.16064	7.26278e-06				4.16359	-8.18373e-06				4.16314	-9.37377e-06				4.16291	1.88898e-05
		4.16769	-5.38114e-06				4.16496	1.70661e-05				4.16474	7.76786e-06				4.16769	-8.58103e-06				4.16723	-9.31565e-06				4.16701	1.91473e-05
		4.17178	-5.46725e-06				4.16906	1.67232e-05				4.16883	8.4948e-06				4.17178	-8.93824e-06				4.17133	-9.30955e-06				4.1711	1.94161e-05
		4.17588	-5.56822e-06				4.17315	1.5993e-05				4.17293	9.38263e-06				4.17588	-9.26827e-06				4.17542	-9.29537e-06				4.1752	1.96647e-05
		4.17997	-5.69374e-06				4.17725	1.51616e-05				4.17702	1.03108e-05				4.17997	-9.59711e-06				4.17952	-9.28457e-06				4.17929	1.98758e-05
		4.18407	-5.97631e-06				4.18134	1.44441e-05				4.18112	1.12095e-05				4.18407	-9.93876e-06				4.18361	-9.29282e-06				4.18339	2.00247e-05
		4.18816	-6.31397e-06				4.18544	1.38805e-05				4.18521	1.2093e-05				4.18816	-1.04186e-05				4.18771	-9.34308e-06				4.18748	1.99715e-05
		4.19226	-6.52622e-06				4.18953	1.34202e-05				4.18931	1.29884e-05				4.19226	-1.10624e-05				4.1918	-9.29203e-06				4.19158	1.98452e-05
		4.19635	-6.63499e-06				4.19363	1.30382e-05				4.1934	1.38367e-05				4.19635	-1.1831e-05				4.1959	-9.16269e-06				4.19567	1.98272e-05
		4.20045	-6.78972e-06				4.19772	1.26214e-05				4.1975	1.46124e-05				4.20045	-1.25345e-05				4.19999	-9.05901e-06				4.19977	1.98499e-05
		4.20454	-7.03863e-06				4.20182	1.21243e-05				4.20159	1.52971e-05				4.20454	-1.31699e-05				4.20409	-9.00715e-06				4.20386	1.98648e-05
		4.20864	-7.34058e-06				4.20591	1.14768e-05				4.20569	1.59215e-05				4.20864	-1.37731e-05				4.20818	-9.08061e-06				4.20796	1.98615e-05
		4.21273	-7.61255e-06				4.21001	1.07432e-05				4.20978	1.65044e-05				4.21273	-1.43467e-05				4.21228	-9.30768e-06				4.21205	1.97089e-05
		4.21683	-7.84592e-06				4.2141	1.01268e-05				4.21388	1.70231e-05				4.21683	-1.47323e-05				4.21637	-9.58564e-06				4.21614	1.94516e-05
		4.22092	-8.10096e-06				4.2182	9.72091e-06				4.21797	1.74419e-05				4.22092	-1.5025e-05				4.22046	-9.86987e-06				4.22024	1.91761e-05
		4.22502	-8.39854e-06				4.22229	9.44299e-06				4.22207	1.77592e-05				4.22502	-1.53373e-05				4.22456	-1.00249e-05				4.22433	1.89286e-05
		4.22911	-8.64297e-06				4.22639	9.2239e-06				4.22616	1.80211e-05				4.22911	-1.56851e-05				4.22865	-9.99579e-06				4.22843	1.87573e-05
		4.23321	-8.74515e-06				4.23048	9.03406e-06				4.23026	1.81445e-05				4.23321	-1.60507e-05				4.23275	-9.8483e-06				4.23252	1.86368e-05
		4.2373	-8.73898e-06				4.23458	8.82051e-06				4.23435	1.83165e-05				4.2373	-1.6364e-05				4.23684	-9.65121e-06				4.23662	1.85476e-05
		4.2414	-8.65179e-06				4.23867	8.56495e-06				4.23845	1.85057e-05				4.2414	-1.65301e-05				4.24094	-9.46117e-06				4.24071	1.85122e-05
		4.24549	-8.53421e-06				4.24277	8.31017e-06				4.24254	1.86554e-05				4.24549	-1.66535e-05				4.24503	-9.29434e-06				4.24481	1.8491e-05
		4.24959	-8.38844e-06				4.24686	8.06786e-06				4.24664	1.87001e-05				4.24959	-1.67924e-05				4.24913	-9.38303e-06				4.2489	1.84626e-05
		4.25368	-8.22606e-06				4.25096	7.83456e-06				4.25073	1.85454e-05				4.25368	-1.69901e-05				4.25322	-9.73214e-06				4.253	1.84015e-05
		4.25778	-8.0972e-06				4.25505	7.72011e-06				4.25483	1.81744e-05				4.25778	-1.73377e-05				4.25732	-1.00738e-05				4.25709	1.81274e-05
		4.26187	-8.01806e-06				4.25915	7.65004e-06				4.25892	1.77709e-05				4.26187	-1.78248e-05				4.26141	-1.03037e-05				4.26119	1.77779e-05
		4.26597	-8.02686e-06				4.26324	7.57094e-06				4.26302	1.7639e-05				4.26597	-1.83333e-05				4.26551	-1.0424e-05				4.26528	1.74614e-05
		4.27006	-8.34285e-06				4.26734	7.46342e-06				4.26711	1.76818e-05				4.27006	-1.87447e-05				4.2696	-1.03985e-05				4.26938	1.72103e-05
		4.27416	-8.89294e-06				4.27143	7.2911e-06				4.27121	1.77789e-05				4.27416	-1.90445e-05				4.2737	-1.01469e-05				4.27347	1.70681e-05
		4.27825	-9.47814e-06				4.27553	6.8444e-06				4.2753	1.78194e-05				4.27825	-1.92065e-05				4.27779	-9.74536e-06				4.27757	1.70007e-05
		4.28235	-1.01948e-05				4.27962	6.13242e-06				4.27939	1.77653e-05				4.28235	-1.92711e-05				4.28189	-9.31758e-06				4.28166	1.69851e-05
		4.28644	-1.11179e-05				4.28371	5.42771e-06				4.28349	1.76598e-05				4.28644	-1.93656e-05				4.28598	-8.90457e-06				4.28576	1.69729e-05
		4.29054	-1.1913e-05				4.28781	5.01892e-06				4.28758	1.75223e-05				4.29054	-1.95321e-05				4.29008	-8.53855e-06				4.28985	1.69442e-05
		4.29463	-1.25047e-05				4.2919	4.89286e-06				4.29168	1.7308e-05				4.29463	-1.97369e-05				4.29417	-8.23001e-06				4.29395	1.68546e-05
		4.29873	-1.2991e-05				4.296	4.93346e-06				4.29577	1.71104e-05				4.29872	-2.00052e-05				4.29827	-7.9057e-06				4.29804	1.67374e-05
		4.30282	-1.3423e-05				4.30009	5.08627e-06				4.29987	1.71172e-05				4.30282	-2.0289e-05				4.30236	-7.43835e-06				4.30214	1.66079e-05
		4.30692	-1.3812e-05				4.30419	5.28654e-06				4.30396	1.7379e-05				4.30691	-2.05601e-05				4.30646	-6.94451e-06				4.30623	1.64634e-05
		4.31101	-1.41607e-05				4.30828	5.50919e-06				4.30806	1.7689e-05				4.31101	-2.07975e-05				4.31055	-6.49211e-06				4.31033	1.62181e-05
		4.31511	-1.44926e-05				4.31238	5.72525e-06				4.31215	1.796e-05				4.3151	-2.09801e-05				4.31465	-6.13019e-06				4.31442	1.57558e-05
		4.3192	-1.48179e-05				4.31647	5.92295e-06				4.31625	1.81682e-05				4.3192	-2.10289e-05				4.31874	-5.91182e-06				4.31852	1.52058e-05
		4.3233	-1.51751e-05				4.32057	6.04491e-06				4.32034	1.83131e-05				4.32329	-2.09655e-05				4.32284	-5.7794e-06				4.32261	1.45838e-05
		4.32739	-1.55088e-05				4.32466	6.02575e-06				4.32444	1.83987e-05				4.32739	-2.08559e-05				4.32693	-5.6996e-06				4.32671	1.39882e-05
		4.33149	-1.57636e-05				4.32876	5.85154e-06				4.32853	1.82648e-05				4.33148	-2.07486e-05				4.33103	-5.66943e-06				4.3308	1.36295e-05
		4.33558	-1.59325e-05				4.33285	5.72456e-06				4.33263	1.77845e-05				4.33558	-2.06559e-05				4.33512	-5.65362e-06				4.3349	1.3394e-05
		4.33968	-1.60517e-05				4.33695	5.83056e-06				4.33672	1.70771e-05				4.33967	-2.05855e-05				4.33922	-5.64667e-06				4.33899	1.32489e-05
		4.34377	-1.61512e-05				4.34104	6.04463e-06				4.34082	1.62749e-05				4.34377	-2.05395e-05				4.34331	-5.65224e-06				4.34309	1.32105e-05
		4.34786	-1.62378e-05				4.34514	6.26346e-06				4.34491	1.54755e-05				4.34786	-2.05939e-05				4.34741	-5.64464e-06				4.34718	1.33161e-05
		4.35196	-1.62897e-05				4.34923	6.46076e-06				4.34901	1.48451e-05				4.35196	-2.05306e-05				4.3515	-5.65724e-06				4.35128	1.3528e-05
		4.35605	-1.63165e-05				4.35333	6.63176e-06				4.3531	1.43782e-05				4.35605	-2.03807e-05				4.3556	-5.70792e-06				4.35537	1.37695e-05
		4.36015	-1.63274e-05				4.35742	6.76431e-06				4.3572	1.40703e-05				4.36015	-2.02477e-05				4.35969	-5.77765e-06				4.35947	1.39952e-05
		4.36424	-1.62815e-05				4.36152	6.68004e-06				4.36129	1.38608e-05				4.36424	-2.01485e-05				4.36379	-6.01467e-06				4.36356	1.41965e-05
		4.36834	-1.61931e-05				4.36561	6.41749e-06				4.36539	1.3673e-05				4.36834	-2.01219e-05				4.36788	-6.47284e-06				4.36766	1.4308e-05
		4.37243	-1.61349e-05				4.36971	6.05314e-06				4.36948	1.34872e-05				4.37243	-2.02168e-05				4.37198	-6.99962e-06				4.37175	1.43055e-05
		4.37653	-1.61303e-05				4.3738	5.49942e-06				4.37358	1.32931e-05				4.37653	-2.03484e-05				4.37607	-7.43875e-06				4.37585	1.3952e-05
		4.38062	-1.62335e-05				4.3779	4.68396e-06				4.37767	1.31558e-05				4.38062	-2.0476e-05				4.38017	-7.74906e-06				4.37994	1.31488e-05
		4.38472	-1.64398e-05				4.38199	4.01094e-06				4.38177	1.3078e-05				4.38472	-2.06006e-05				4.38426	-7.94073e-06				4.38404	1.2165e-05
		4.38881	-1.66675e-05				4.38609	3.55277e-06				4.38586	1.30154e-05				4.38881	-2.07489e-05				4.38836	-8.08511e-06				4.38813	1.12797e-05
		4.39291	-1.68356e-05				4.39018	3.18019e-06				4.38996	1.29534e-05				4.39291	-2.1015e-05				4.39245	-8.21212e-06				4.39223	1.05876e-05
		4.397	-1.68109e-05				4.39428	2.82876e-06				4.39405	1.28831e-05				4.397	-2.12369e-05				4.39655	-8.32823e-06				4.39632	1.01834e-05
		4.4011	-1.66721e-05				4.39837	2.48554e-06				4.39815	1.27051e-05				4.4011	-2.14518e-05				4.40064	-8.43368e-06				4.40042	1.01154e-05
		4.40519	-1.65389e-05				4.40247	2.12303e-06				4.40224	1.2432e-05				4.40519	-2.17124e-05				4.40474	-8.56573e-06				4.40451	1.01726e-05
		4.40929	-1.64378e-05				4.40656	1.66155e-06				4.40634	1.21284e-05				4.40929	-2.20677e-05				4.40883	-8.73955e-06				4.4086	1.02252e-05
		4.41338	-1.64342e-05				4.41066	1.36334e-06				4.41043	1.18428e-05				4.41338	-2.25213e-05				4.41292	-8.99077e-06				4.4127	1.02587e-05
		4.41748	-1.64058e-05				4.41475	1.18674e-06				4.41453	1.17843e-05				4.41748	-2.30211e-05				4.41702	-9.45379e-06				4.41679	1.02401e-05
		4.42157	-1.6317e-05				4.41885	1.01806e-06				4.41862	1.19101e-05				4.42157	-2.37906e-05				4.42111	-9.97254e-06				4.42089	1.01739e-05
		4.42567	-1.61831e-05				4.42294	8.40508e-07				4.42272	1.20894e-05				4.42567	-2.48346e-05				4.42521	-1.03759e-05				4.42498	1.00699e-05
		4.42976	-1.58439e-05				4.42704	6.58669e-07				4.42681	1.21664e-05				4.42976	-2.59433e-05				4.4293	-1.06778e-05				4.42908	9.89502e-06
		4.43386	-1.52318e-05				4.43113	4.74565e-07				4.43091	1.20934e-05				4.43386	-2.68626e-05				4.4334	-1.08902e-05				4.43317	9.71676e-06
		4.43795	-1.457e-05				4.43523	2.45708e-07				4.435	1.1649e-05				4.43795	-2.76427e-05				4.43749	-1.1045e-05				4.43727	9.55954e-06
		4.44205	-1.39542e-05				4.43932	5.47218e-08				4.4391	1.09365e-05				4.44205	-2.83273e-05				4.44159	-1.11598e-05				4.44136	9.4023e-06
		4.44614	-1.34176e-05				4.44342	2.15072e-08				4.44319	1.0191e-05				4.44614	-2.87304e-05				4.44568	-1.12706e-05				4.44546	9.23809e-06
		4.45024	-1.30735e-05				4.44751	1.79641e-07				4.44729	9.47542e-06				4.45024	-2.90344e-05				4.44978	-1.13922e-05				4.44955	9.10886e-06
		4.45433	-1.28011e-05				4.45161	5.17397e-07				4.45138	8.70008e-06				4.45433	-2.93533e-05				4.45387	-1.15396e-05				4.45365	9.0309e-06
		4.45843	-1.25504e-05				4.4557	9.5268e-07				4.45548	7.99488e-06				4.45843	-2.97239e-05				4.45797	-1.16824e-05				4.45774	8.95406e-06
		4.46252	-1.23297e-05				4.4598	1.37832e-06				4.45957	7.42848e-06				4.46252	-3.01158e-05				4.46206	-1.18471e-05				4.46184	8.85752e-06
		4.46662	-1.21698e-05				4.46389	1.76372e-06				4.46367	6.99321e-06				4.46662	-3.0541e-05				4.46616	-1.20513e-05				4.46593	8.52416e-06
		4.47071	-1.21658e-05				4.46798	1.95924e-06				4.46776	6.64711e-06				4.47071	-3.09197e-05				4.47025	-1.22716e-05				4.47003	8.15842e-06
		4.47481	-1.23535e-05				4.47208	2.06301e-06				4.47185	6.33385e-06				4.47481	-3.11003e-05				4.47435	-1.25489e-05				4.47412	8.02605e-06
		4.4789	-1.26287e-05				4.47617	2.21267e-06				4.47595	6.03574e-06				4.4789	-3.11612e-05				4.47844	-1.29218e-05				4.47822	8.04506e-06
		4.483	-1.28415e-05				4.48027	2.38546e-06				4.48004	5.69826e-06				4.483	-3.1192e-05				4.48254	-1.3458e-05				4.48231	8.09317e-06
		4.48709	-1.29913e-05				4.48436	2.52746e-06				4.48414	5.32783e-06				4.48709	-3.12081e-05				4.48663	-1.39796e-05				4.48641	8.14379e-06
		4.49119	-1.3137e-05				4.48846	2.62661e-06				4.48823	4.93833e-06				4.49118	-3.1189e-05				4.49073	-1.42896e-05				4.4905	8.27791e-06
		4.49528	-1.32953e-05				4.49255	2.5029e-06				4.49233	4.49359e-06				4.49528	-3.11549e-05				4.49482	-1.45154e-05				4.4946	8.44837e-06
		4.49938	-1.35029e-05				4.49665	2.10214e-06				4.49642	4.18211e-06				4.49937	-3.11476e-05				4.49892	-1.47339e-05				4.49869	8.60219e-06
		4.50347	-1.39845e-05				4.50074	1.73247e-06				4.50052	3.95391e-06				4.50347	-3.11787e-05				4.50301	-1.49824e-05				4.50279	8.73291e-06
		4.50757	-1.46201e-05				4.50484	1.43544e-06				4.50461	3.73477e-06				4.50756	-3.12406e-05				4.50711	-1.53291e-05				4.50688	8.88777e-06
		4.51166	-1.51166e-05				4.50893	1.16404e-06				4.50871	3.51891e-06				4.51166	-3.11942e-05				4.5112	-1.55723e-05				4.51098	9.05467e-06
		4.51576	-1.54193e-05				4.51303	9.10431e-07				4.5128	3.42758e-06				4.51575	-3.10672e-05				4.5153	-1.56701e-05				4.51507	9.2194e-06
		4.51985	-1.56217e-05				4.51712	6.13018e-07				4.5169	3.58025e-06				4.51985	-3.09295e-05				4.51939	-1.55519e-05				4.51917	9.38605e-06
		4.52395	-1.58087e-05				4.52122	2.483e-07				4.52099	3.89779e-06				4.52394	-3.07028e-05				4.52349	-1.51854e-05				4.52326	9.56985e-06
		4.52804	-1.60024e-05				4.52531	-1.25612e-07				4.52509	4.33926e-06				4.52804	-3.02839e-05				4.52758	-1.47656e-05				4.52736	9.78928e-06
		4.53214	-1.6218e-05				4.52941	-5.68145e-07				4.52918	4.82525e-06				4.53213	-2.96703e-05				4.53168	-1.43749e-05				4.53145	1.00889e-05
		4.53623	-1.63149e-05				4.5335	-1.03785e-06				4.53328	5.29294e-06				4.53623	-2.9029e-05				4.53577	-1.40182e-05				4.53555	1.04454e-05
		4.54032	-1.62816e-05				4.5376	-1.50056e-06				4.53737	5.73181e-06				4.54032	-2.84269e-05				4.53987	-1.37038e-05				4.53964	1.08052e-05
		4.54442	-1.62159e-05				4.54169	-1.97966e-06				4.54147	6.09283e-06				4.54442	-2.78907e-05				4.54396	-1.35925e-05				4.54374	1.10708e-05
		4.54851	-1.61749e-05				4.54579	-2.37871e-06				4.54556	6.33638e-06				4.54851	-2.74678e-05				4.54806	-1.35778e-05				4.54783	1.12115e-05
		4.55261	-1.61679e-05				4.54988	-2.59346e-06				4.54966	6.49605e-06				4.55261	-2.70282e-05				4.55215	-1.35549e-05				4.55193	1.12738e-05
		4.5567	-1.59329e-05				4.55398	-2.67337e-06				4.55375	6.59265e-06				4.5567	-2.65571e-05				4.55625	-1.35232e-05				4.55602	1.12792e-05
		4.5608	-1.5561e-05				4.55807	-2.73278e-06				4.55785	6.63639e-06				4.5608	-2.60925e-05				4.56034	-1.35108e-05				4.56012	1.12525e-05
		4.56489	-1.51779e-05				4.56217	-2.80684e-06				4.56194	6.7035e-06				4.56489	-2.56412e-05				4.56444	-1.35269e-05				4.56421	1.11672e-05
		4.56899	-1.4816e-05				4.56626	-2.91079e-06				4.56604	6.82355e-06				4.56899	-2.51511e-05				4.56853	-1.35468e-05				4.56831	1.10102e-05
		4.57308	-1.44815e-05				4.57036	-3.09018e-06				4.57013	6.96942e-06				4.57308	-2.4634e-05				4.57263	-1.35114e-05				4.5724	1.07037e-05
		4.57718	-1.42006e-05				4.57445	-3.35847e-06				4.57423	7.19175e-06				4.57718	-2.41425e-05				4.57672	-1.34484e-05				4.5765	1.0429e-05
		4.58127	-1.39826e-05				4.57855	-3.82455e-06				4.57832	7.43839e-06				4.58127	-2.36911e-05				4.58082	-1.33898e-05				4.58059	1.02784e-05
		4.58537	-1.38267e-05				4.58264	-4.29711e-06				4.58242	7.62833e-06				4.58537	-2.33333e-05				4.58491	-1.33395e-05				4.58469	1.02383e-05
		4.58946	-1.37333e-05				4.58674	-4.72492e-06				4.58651	7.74429e-06				4.58946	-2.30882e-05				4.58901	-1.33074e-05				4.58878	1.02516e-05
		4.59356	-1.37002e-05				4.59083	-5.13249e-06				4.59061	7.79277e-06				4.59356	-2.3001e-05				4.5931	-1.33741e-05				4.59288	1.02708e-05
		4.59765	-1.3854e-05				4.59493	-5.5333e-06				4.5947	7.77841e-06				4.59765	-2.3061e-05				4.5972	-1.35005e-05				4.59697	1.02853e-05
		4.60175	-1.41924e-05				4.59902	-5.97352e-06				4.5988	7.77241e-06				4.60175	-2.31924e-05				4.60129	-1.34018e-05				4.60106	1.0304e-05
		4.60584	-1.46378e-05				4.60312	-6.26825e-06				4.60289	7.92055e-06				4.60584	-2.34366e-05				4.60538	-1.30746e-05				4.60516	1.05419e-05
		4.60994	-1.50668e-05				4.60721	-6.34881e-06				4.60699	8.2894e-06				4.60994	-2.36586e-05				4.60948	-1.27551e-05				4.60925	1.09724e-05
		4.61403	-1.53291e-05				4.61131	-6.31582e-06				4.61108	8.90736e-06				4.61403	-2.37774e-05				4.61357	-1.25229e-05				4.61335	1.15381e-05
		4.61813	-1.54408e-05				4.6154	-6.2529e-06				4.61518	9.6239e-06				4.61813	-2.38741e-05				4.61767	-1.24254e-05				4.61744	1.21624e-05
		4.62222	-1.54853e-05				4.6195	-6.1978e-06				4.61927	1.0343e-05				4.62222	-2.39855e-05				4.62176	-1.24791e-05				4.62154	1.27506e-05
		4.62632	-1.55188e-05				4.62359	-6.15802e-06				4.62337	1.09772e-05				4.62632	-2.41257e-05				4.62586	-1.2625e-05				4.62563	1.32782e-05
		4.63041	-1.55549e-05				4.62769	-6.15098e-06				4.62746	1.14978e-05				4.63041	-2.43947e-05				4.62995	-1.30055e-05				4.62973	1.36796e-05
		4.63451	-1.5734e-05				4.63178	-6.21138e-06				4.63156	1.17774e-05				4.63451	-2.4873e-05				4.63405	-1.34177e-05				4.63382	1.37822e-05
		4.6386	-1.60696e-05				4.63588	-6.3017e-06				4.63565	1.1936e-05				4.6386	-2.53257e-05				4.63814	-1.3432e-05				4.63792	1.37591e-05
		4.6427	-1.64782e-05				4.63997	-6.29463e-06				4.63975	1.20474e-05				4.6427	-2.55632e-05				4.64224	-1.30558e-05				4.64201	1.37584e-05
		4.64679	-1.679e-05				4.64407	-6.13854e-06				4.64384	1.2055e-05				4.64679	-2.56906e-05				4.64633	-1.25994e-05				4.64611	1.3781e-05
		4.65089	-1.70687e-05				4.64816	-5.94521e-06				4.64794	1.1983e-05				4.65089	-2.58137e-05				4.65043	-1.21191e-05				4.6502	1.38097e-05
		4.65498	-1.73687e-05				4.65226	-5.57997e-06				4.65203	1.1849e-05				4.65498	-2.59516e-05				4.65452	-1.16087e-05				4.6543	1.3814e-05
		4.65908	-1.77209e-05				4.65635	-4.96353e-06				4.65612	1.16539e-05				4.65908	-2.62381e-05				4.65862	-1.10765e-05				4.65839	1.37834e-05
		4.66317	-1.81901e-05				4.66044	-4.24744e-06				4.66022	1.13262e-05				4.66317	-2.67635e-05				4.66271	-1.05062e-05				4.66249	1.36879e-05
		4.66727	-1.85526e-05				4.66454	-3.53016e-06				4.66431	1.09239e-05				4.66727	-2.74207e-05				4.66681	-9.93705e-06				4.66658	1.34979e-05
		4.67136	-1.8814e-05				4.66863	-2.86392e-06				4.66841	1.04714e-05				4.67136	-2.81752e-05				4.6709	-9.40382e-06				4.67068	1.32106e-05
		4.67546	-1.90261e-05				4.67273	-2.26277e-06				4.6725	1.01271e-05				4.67546	-2.8901e-05				4.675	-8.91108e-06				4.67477	1.28232e-05
		4.67955	-1.90512e-05				4.67682	-1.76168e-06				4.6766	9.92346e-06				4.67955	-2.94371e-05				4.67909	-8.51847e-06				4.67887	1.25489e-05
		4.68365	-1.87918e-05				4.68092	-1.50706e-06				4.68069	9.83862e-06				4.68364	-2.96532e-05				4.68319	-8.15939e-06				4.68296	1.23523e-05
		4.68774	-1.84505e-05				4.68501	-1.32732e-06				4.68479	9.85779e-06				4.68774	-2.94145e-05				4.68728	-7.79343e-06				4.68706	1.21757e-05
		4.69184	-1.81412e-05				4.68911	-1.15262e-06				4.68888	9.84698e-06				4.69183	-2.89913e-05				4.69138	-7.41696e-06				4.69115	1.20287e-05
		4.69593	-1.78701e-05				4.6932	-9.95597e-07				4.69298	9.75313e-06				4.69593	-2.85571e-05				4.69547	-6.92332e-06				4.69525	1.2101e-05
		4.70003	-1.76858e-05				4.6973	-7.88426e-07				4.69707	9.51857e-06				4.70002	-2.81451e-05				4.69957	-6.41333e-06				4.69934	1.24194e-05
		4.70412	-1.77223e-05				4.70139	-5.29166e-07				4.70117	9.26465e-06				4.70412	-2.77614e-05				4.70366	-5.94974e-06				4.70344	1.29488e-05
		4.70822	-1.78773e-05				4.70549	-2.75477e-07				4.70526	9.27909e-06				4.70821	-2.7392e-05				4.70776	-5.55425e-06				4.70753	1.35405e-05
		4.71231	-1.79825e-05				4.70958	-4.63239e-08				4.70936	9.46064e-06				4.71231	-2.70631e-05				4.71185	-5.37194e-06				4.71163	1.41155e-05
		4.71641	-1.79749e-05				4.71368	1.1567e-07				4.71345	9.68208e-06				4.7164	-2.67867e-05				4.71595	-5.3323e-06				4.71572	1.45402e-05
		4.7205	-1.77458e-05				4.71777	4.21855e-08				4.71755	9.92487e-06				4.7205	-2.65438e-05				4.72004	-5.35082e-06				4.71982	1.47672e-05
		4.7246	-1.74099e-05				4.72187	-1.20406e-07				4.72164	1.02768e-05				4.72459	-2.6374e-05				4.72414	-5.34861e-06				4.72391	1.45906e-05
		4.72869	-1.70574e-05				4.72596	-2.44248e-07				4.72574	1.06694e-05				4.72869	-2.63841e-05				4.72823	-5.31454e-06				4.72801	1.42685e-05
		4.73278	-1.67642e-05				4.73006	-3.43194e-07				4.72983	1.1056e-05				4.73278	-2.65408e-05				4.73233	-5.09774e-06				4.7321	1.39429e-05
		4.73688	-1.65562e-05				4.73415	-4.37996e-07				4.73393	1.14788e-05				4.73688	-2.67857e-05				4.73642	-4.65472e-06				4.7362	1.36183e-05
		4.74097	-1.64649e-05				4.73825	-5.32143e-07				4.73802	1.18963e-05				4.74097	-2.71039e-05				4.74052	-4.15384e-06				4.74029	1.32984e-05
		4.74507	-1.64553e-05				4.74234	-6.33175e-07				4.74212	1.22835e-05				4.74507	-2.75574e-05				4.74461	-3.52825e-06				4.74439	1.29726e-05
		4.74916	-1.65032e-05				4.74644	-8.56045e-07				4.74621	1.26207e-05				4.74916	-2.78212e-05				4.74871	-2.81499e-06				4.74848	1.24381e-05
		4.75326	-1.65174e-05				4.75053	-1.20268e-06				4.75031	1.29096e-05				4.75326	-2.76592e-05				4.7528	-2.08514e-06				4.75258	1.17625e-05
		4.75735	-1.63935e-05				4.75463	-1.58069e-06				4.7544	1.31562e-05				4.75735	-2.74205e-05				4.7569	-1.30821e-06				4.75667	1.12436e-05
		4.76145	-1.62428e-05				4.75872	-1.87467e-06				4.7585	1.33217e-05				4.76145	-2.72703e-05				4.76099	-3.75743e-07				4.76077	1.10299e-05
		4.76554	-1.61253e-05				4.76282	-1.9929e-06				4.76259	1.33451e-05				4.76554	-2.72565e-05				4.76509	8.11809e-07				4.76486	1.11375e-05
		4.76964	-1.60779e-05				4.76691	-1.87335e-06				4.76669	1.33084e-05				4.76964	-2.73297e-05				4.76918	2.11277e-06				4.76896	1.13937e-05
		4.77373	-1.61066e-05				4.77101	-1.46828e-06				4.77078	1.31969e-05				4.77373	-2.72994e-05				4.77328	3.39768e-06				4.77305	1.16753e-05
		4.77783	-1.64318e-05				4.7751	-9.99211e-07				4.77488	1.30698e-05				4.77783	-2.72162e-05				4.77737	4.52064e-06				4.77715	1.19436e-05
		4.78192	-1.69257e-05				4.7792	-5.67767e-07				4.77897	1.29535e-05				4.78192	-2.70516e-05				4.78147	5.4367e-06				4.78124	1.21918e-05
		4.78602	-1.7467e-05				4.78329	-2.30066e-07				4.78307	1.28377e-05				4.78602	-2.6846e-05				4.78556	6.08257e-06				4.78534	1.24038e-05
		4.79011	-1.80451e-05				4.78739	-1.44143e-07				4.78716	1.27203e-05				4.79011	-2.66628e-05				4.78965	6.30034e-06				4.78943	1.25253e-05
		4.79421	-1.85278e-05				4.79148	-1.407e-07				4.79126	1.24759e-05				4.79421	-2.65136e-05				4.79375	6.26811e-06				4.79352	1.25912e-05
		4.7983	-1.86684e-05				4.79558	-1.38487e-07				4.79535	1.23054e-05				4.7983	-2.63788e-05				4.79784	6.17899e-06				4.79762	1.26269e-05
		4.8024	-1.85927e-05				4.79967	-1.45307e-07				4.79945	1.24117e-05				4.8024	-2.62547e-05				4.80194	6.07307e-06				4.80171	1.25567e-05
		4.80649	-1.84376e-05				4.80377	-1.14913e-07				4.80354	1.26082e-05				4.80649	-2.61429e-05				4.80603	5.90234e-06				4.80581	1.24743e-05
		4.81059	-1.82836e-05				4.80786	4.63538e-08				4.80764	1.27654e-05				4.81059	-2.60493e-05				4.81013	5.7789e-06				4.8099	1.24068e-05
		4.81468	-1.81562e-05				4.81196	2.41931e-07				4.81173	1.28721e-05				4.81468	-2.59757e-05				4.81422	5.83033e-06				4.814	1.22939e-05
		4.81878	-1.80984e-05				4.81605	4.16231e-07				4.81583	1.29007e-05				4.81878	-2.59157e-05				4.81832	6.11433e-06				4.81809	1.21169e-05
		4.82287	-1.81665e-05				4.82015	5.2382e-07				4.81992	1.27568e-05				4.82287	-2.58834e-05				4.82241	6.51008e-06				4.82219	1.19589e-05
		4.82697	-1.81687e-05				4.82424	5.46775e-07				4.82402	1.25997e-05				4.82697	-2.58847e-05				4.82651	6.91073e-06				4.82628	1.18267e-05
		4.83106	-1.79893e-05				4.82834	5.34435e-07				4.82811	1.26093e-05				4.83106	-2.59527e-05				4.8306	7.27076e-06				4.83038	1.17028e-05
		4.83516	-1.77501e-05				4.83243	5.08465e-07				4.83221	1.27569e-05				4.83516	-2.6019e-05				4.8347	7.58154e-06				4.83447	1.15851e-05
		4.83925	-1.74767e-05				4.83653	4.33673e-07				4.8363	1.29033e-05				4.83925	-2.60685e-05				4.83879	7.8604e-06				4.83857	1.15666e-05
		4.84335	-1.71303e-05				4.84062	4.17479e-07				4.8404	1.30027e-05				4.84335	-2.61111e-05				4.84289	8.11552e-06				4.84266	1.16046e-05
		4.84744	-1.67579e-05				4.84471	4.66228e-07				4.84449	1.29968e-05				4.84744	-2.60085e-05				4.84698	8.52542e-06				4.84676	1.16423e-05
		4.85154	-1.65169e-05				4.84881	5.35681e-07				4.84858	1.27484e-05				4.85154	-2.57246e-05				4.85108	9.00162e-06				4.85085	1.16709e-05
		4.85563	-1.64578e-05				4.8529	6.88419e-07				4.85268	1.23932e-05				4.85563	-2.53361e-05				4.85517	9.44129e-06				4.85495	1.16184e-05
		4.85973	-1.65894e-05				4.857	9.32164e-07				4.85677	1.20294e-05				4.85973	-2.4896e-05				4.85927	9.83323e-06				4.85904	1.13947e-05
		4.86382	-1.68334e-05				4.86109	1.19733e-06				4.86087	1.17114e-05				4.86382	-2.44567e-05				4.86336	9.99183e-06				4.86314	1.10337e-05
		4.86792	-1.72121e-05				4.86519	1.39997e-06				4.86496	1.1437e-05				4.86791	-2.41743e-05				4.86746	9.99047e-06				4.86723	1.05249e-05
		4.87201	-1.75398e-05				4.86928	1.51807e-06				4.86906	1.1171e-05				4.87201	-2.41008e-05				4.87155	9.82512e-06				4.87133	9.86661e-06
		4.87611	-1.76069e-05				4.87338	1.69817e-06				4.87315	1.09022e-05				4.8761	-2.40966e-05				4.87565	9.53958e-06				4.87542	9.24404e-06
		4.8802	-1.7394e-05				4.87747	2.05332e-06				4.87725	1.06881e-05				4.8802	-2.41019e-05				4.87974	9.2703e-06				4.87952	8.69464e-06
		4.8843	-1.6976e-05				4.88157	2.43349e-06				4.88134	1.04879e-05				4.88429	-2.4293e-05				4.88384	9.04202e-06				4.88361	8.17002e-06
		4.88839	-1.64486e-05				4.88566	2.76529e-06				4.88544	1.02733e-05				4.88839	-2.44951e-05				4.88793	8.83133e-06				4.88771	7.65629e-06
		4.89249	-1.58894e-05				4.88976	2.9635e-06				4.88953	9.97579e-06				4.89248	-2.46454e-05				4.89203	8.59579e-06				4.8918	7.12439e-06
		4.89658	-1.54356e-05				4.89385	2.9296e-06				4.89363	9.55505e-06				4.89658	-2.47661e-05				4.89612	8.32112e-06				4.8959	6.58854e-06
		4.90068	-1.51323e-05				4.89795	2.70905e-06				4.89772	9.05502e-06				4.90067	-2.47593e-05				4.90022	8.03053e-06				4.89999	6.04137e-06
		4.90477	-1.50903e-05				4.90204	2.43154e-06				4.90182	8.49924e-06				4.90477	-2.47222e-05				4.90431	7.70169e-06				4.90409	5.47524e-06
		4.90887	-1.51253e-05				4.90614	2.24359e-06				4.90591	7.87459e-06				4.90886	-2.47151e-05				4.90841	7.24955e-06				4.90818	4.82903e-06
		4.91296	-1.50895e-05				4.91023	2.24523e-06				4.91001	7.48638e-06				4.91296	-2.47685e-05				4.9125	6.66239e-06				4.91228	4.20017e-06
		4.91706	-1.47715e-05				4.91433	2.53817e-06				4.9141	7.22942e-06				4.91705	-2.48898e-05				4.9166	6.07749e-06				4.91637	3.62498e-06
		4.92115	-1.41369e-05				4.91842	3.01704e-06				4.9182	6.96758e-06				4.92115	-2.50331e-05				4.92069	5.51892e-06				4.92047	3.08052e-06
		4.92524	-1.3354e-05				4.92252	3.50272e-06				4.92229	6.68839e-06				4.92524	-2.53038e-05				4.92479	4.97195e-06				4.92456	2.55945e-06
		4.92934	-1.2569e-05				4.92661	3.94524e-06				4.92639	6.32298e-06				4.92934	-2.55273e-05				4.92888	4.36394e-06				4.92866	2.04732e-06
		4.93343	-1.18244e-05				4.93071	4.33386e-06				4.93048	5.85787e-06				4.93343	-2.56525e-05				4.93298	3.6909e-06				4.93275	1.51367e-06
		4.93753	-1.11448e-05				4.9348	4.61061e-06				4.93458	5.3845e-06				4.93753	-2.57036e-05				4.93707	2.89154e-06				4.93685	9.49049e-07
		4.94162	-1.05367e-05				4.9389	4.60301e-06				4.93867	4.93692e-06				4.94162	-2.57092e-05				4.94117	1.97463e-06				4.94094	2.94616e-07
		4.94572	-1.00868e-05				4.94299	4.43801e-06				4.94277	4.51299e-06				4.94572	-2.56528e-05				4.94526	1.02705e-06				4.94504	-4.08554e-07
		4.94981	-9.81536e-06				4.94709	4.25141e-06				4.94686	4.30074e-06				4.94981	-2.55519e-05				4.94936	6.29474e-08				4.94913	-1.05767e-06
		4.95391	-9.65334e-06				4.95118	4.06574e-06				4.95096	4.4472e-06				4.95391	-2.54449e-05				4.95345	-7.99403e-07				4.95323	-1.65247e-06
		4.958	-9.62507e-06				4.95528	3.8513e-06				4.95505	4.70898e-06				4.958	-2.52727e-05				4.95755	-1.4354e-06				4.95732	-2.20855e-06
		4.9621	-9.59729e-06				4.95937	3.65602e-06				4.95915	4.94034e-06				4.9621	-2.48833e-05				4.96164	-1.91341e-06				4.96142	-2.61484e-06
		4.96619	-9.54608e-06				4.96347	3.52144e-06				4.96324	5.13113e-06				4.96619	-2.43589e-05				4.96574	-2.36113e-06				4.96551	-2.74582e-06
		4.97029	-9.53945e-06				4.96756	3.44236e-06				4.96734	5.02527e-06				4.97029	-2.38021e-05				4.96983	-2.81545e-06				4.96961	-2.7824e-06
		4.97438	-9.59622e-06				4.97166	3.3695e-06				4.97143	4.64803e-06				4.97438	-2.32541e-05				4.97393	-3.29639e-06				4.9737	-2.82641e-06
		4.97848	-9.70749e-06				4.97575	3.28396e-06				4.97553	4.19733e-06				4.97848	-2.28135e-05				4.97802	-3.85212e-06				4.9778	-2.88085e-06
		4.98257	-9.87585e-06				4.97985	3.13466e-06				4.97962	3.73395e-06				4.98257	-2.25136e-05				4.98211	-4.64492e-06				4.98189	-2.96513e-06
		4.98667	-1.01557e-05				4.98394	2.94985e-06				4.98372	3.22558e-06				4.98667	-2.23464e-05				4.98621	-5.68118e-06				4.98598	-3.01871e-06
		4.99076	-1.05565e-05				4.98804	2.75225e-06				4.98781	2.66691e-06				4.99076	-2.24861e-05				4.9903	-6.73901e-06				4.99008	-2.85682e-06
		4.99486	-1.09841e-05				4.99213	2.69841e-06				4.99191	2.11504e-06				4.99486	-2.31309e-05				4.9944	-7.73455e-06				4.99417	-2.60637e-06
		4.99895	-1.13999e-05				4.99623	2.94326e-06				4.996	1.59213e-06				4.99895	-2.40298e-05				4.99849	-8.58053e-06				4.99827	-2.38951e-06
		5.00305	-1.1913e-05				5.00032	3.2696e-06				5.0001	1.06143e-06				5.00305	-2.48829e-05				5.00259	-9.20231e-06				5.00236	-2.22046e-06
		5.00714	-1.24269e-05				5.00442	3.56679e-06				5.00419	5.18831e-07				5.00714	-2.56026e-05				5.00668	-9.69061e-06				5.00646	-2.12226e-06
		5.01124	-1.28991e-05				5.00851	3.78546e-06				5.00829	6.16613e-08				5.01124	-2.62366e-05				5.01078	-1.00909e-05				5.01055	-2.21067e-06
		5.01533	-1.33447e-05				5.01261	3.92713e-06				5.01238	-2.74573e-07				5.01533	-2.68247e-05				5.01487	-1.04429e-05				5.01465	-2.33857e-06
		5.01943	-1.37672e-05				5.0167	3.94509e-06				5.01648	-4.8577e-07				5.01943	-2.73998e-05				5.01897	-1.07655e-05				5.01874	-2.35001e-06
		5.02352	-1.41845e-05				5.0208	3.76079e-06				5.02057	-5.17098e-07				5.02352	-2.79735e-05				5.02306	-1.10147e-05				5.02284	-2.32579e-06
		5.02762	-1.46044e-05				5.02489	3.51664e-06				5.02467	-4.10332e-07				5.02762	-2.86269e-05				5.02716	-1.11392e-05				5.02693	-2.31441e-06
		5.03171	-1.50508e-05				5.02899	3.27362e-06				5.02876	-2.49761e-07				5.03171	-2.93425e-05				5.03125	-1.11819e-05				5.03103	-2.33204e-06
		5.03581	-1.55328e-05				5.03308	3.02671e-06				5.03285	-8.00642e-08				5.03581	-2.9838e-05				5.03535	-1.10971e-05				5.03512	-2.2587e-06
		5.0399	-1.60967e-05				5.03717	2.82248e-06				5.03695	-1.81864e-08				5.0399	-3.01918e-05				5.03944	-1.09691e-05				5.03922	-1.98458e-06
		5.044	-1.67072e-05				5.04127	2.77617e-06				5.04104	-1.05519e-07				5.044	-3.03601e-05				5.04354	-1.08548e-05				5.04331	-1.57055e-06
		5.04809	-1.73062e-05				5.04536	2.83107e-06				5.04514	-2.93107e-07				5.04809	-3.04166e-05				5.04763	-1.07561e-05				5.04741	-1.12933e-06
		5.05219	-1.78801e-05				5.04946	2.94162e-06				5.04923	-3.9798e-07				5.05219	-3.04204e-05				5.05173	-1.07569e-05				5.0515	-7.04025e-07
		5.05628	-1.86604e-05				5.05355	3.07364e-06				5.05333	-4.40018e-07				5.05628	-3.03732e-05				5.05582	-1.06936e-05				5.0556	-3.03332e-07
		5.06038	-1.95094e-05				5.05765	3.20281e-06				5.05742	-4.60084e-07				5.06037	-3.02773e-05				5.05992	-1.05481e-05				5.05969	7.18967e-08
		5.06447	-2.01229e-05				5.06174	3.2906e-06				5.06152	-4.60819e-07				5.06447	-3.01597e-05				5.06401	-1.03871e-05				5.06379	2.82796e-07
		5.06857	-2.0421e-05				5.06584	3.32422e-06				5.06561	-3.89739e-07				5.06856	-3.00078e-05				5.06811	-1.03159e-05				5.06788	1.76546e-07
		5.07266	-2.05539e-05				5.06993	3.27214e-06				5.06971	-2.67675e-07				5.07266	-2.97968e-05				5.0722	-1.03685e-05				5.07198	-1.21798e-07
		5.07676	-2.06417e-05				5.07403	3.14903e-06				5.0738	-8.27049e-08				5.07675	-2.94552e-05				5.0763	-1.04178e-05				5.07607	-5.15928e-07
		5.08085	-2.07189e-05				5.07812	2.96987e-06				5.0779	3.60222e-07				5.08085	-2.90362e-05				5.08039	-1.04339e-05				5.08017	-9.92118e-07
		5.08495	-2.08182e-05				5.08222	2.68968e-06				5.08199	8.96509e-07				5.08494	-2.86207e-05				5.08449	-1.04285e-05				5.08426	-1.36982e-06
		5.08904	-2.09505e-05				5.08631	2.37821e-06				5.08609	1.40037e-06				5.08904	-2.82506e-05				5.08858	-1.04026e-05				5.08836	-1.50982e-06
		5.09314	-2.11281e-05				5.09041	2.04486e-06				5.09018	1.86518e-06				5.09313	-2.79333e-05				5.09268	-1.03706e-05				5.09245	-1.53609e-06
		5.09723	-2.13657e-05				5.0945	1.69134e-06				5.09428	2.35371e-06				5.09723	-2.78056e-05				5.09677	-1.01658e-05				5.09655	-1.54111e-06
		5.10133	-2.16132e-05				5.0986	1.46278e-06				5.09837	2.87496e-06				5.10132	-2.79072e-05				5.10087	-9.85086e-06				5.10064	-1.42588e-06
		5.10542	-2.18691e-05				5.10269	1.34235e-06				5.10247	3.37803e-06				5.10542	-2.81555e-05				5.10496	-9.51654e-06				5.10474	-1.26578e-06
		5.10951	-2.21723e-05				5.10679	1.27703e-06				5.10656	3.84549e-06				5.10951	-2.84624e-05				5.10906	-9.28991e-06				5.10883	-1.11599e-06
		5.11361	-2.23897e-05				5.11088	1.31624e-06				5.11066	4.18311e-06				5.11361	-2.884e-05				5.11315	-9.21481e-06				5.11293	-9.76445e-07
		5.1177	-2.23492e-05				5.11498	1.42263e-06				5.11475	4.36423e-06				5.1177	-2.93524e-05				5.11725	-9.25018e-06				5.11702	-8.30846e-07
		5.1218	-2.22032e-05				5.11907	1.54925e-06				5.11885	4.52584e-06				5.1218	-3.0042e-05				5.12134	-9.48388e-06				5.12112	-6.90189e-07
		5.12589	-2.20534e-05				5.12317	1.62476e-06				5.12294	4.76801e-06				5.12589	-3.07913e-05				5.12544	-9.8496e-06				5.12521	-5.62062e-07
		5.12999	-2.19058e-05				5.12726	1.62473e-06				5.12704	5.03613e-06				5.12999	-3.15313e-05				5.12953	-1.00702e-05				5.12931	-4.63352e-07
		5.13408	-2.17974e-05				5.13136	1.47168e-06				5.13113	5.23772e-06				5.13408	-3.21807e-05				5.13363	-1.00252e-05				5.1334	-5.00313e-07
		5.13818	-2.17422e-05				5.13545	1.14136e-06				5.13523	5.34998e-06				5.13818	-3.27559e-05				5.13772	-9.68133e-06				5.1375	-6.98636e-07
		5.14227	-2.17832e-05				5.13955	7.74781e-07				5.13932	5.41461e-06				5.14227	-3.32807e-05				5.14182	-9.1882e-06				5.14159	-1.15526e-06
		5.14637	-2.19923e-05				5.14364	4.76915e-07				5.14342	5.32341e-06				5.14637	-3.35672e-05				5.14591	-8.67636e-06				5.14569	-1.65298e-06
		5.15046	-2.22402e-05				5.14774	2.23537e-07				5.14751	5.17528e-06				5.15046	-3.36044e-05				5.15001	-8.09373e-06				5.14978	-1.90871e-06
		5.15456	-2.24698e-05				5.15183	-1.52611e-08				5.15161	5.07939e-06				5.15456	-3.35175e-05				5.1541	-7.36091e-06				5.15388	-1.95287e-06
		5.15865	-2.26862e-05				5.15593	-2.44441e-07				5.1557	5.05125e-06				5.15865	-3.33921e-05				5.1582	-6.56351e-06				5.15797	-1.81305e-06
		5.16275	-2.26393e-05				5.16002	-4.68562e-07				5.1598	5.06133e-06				5.16275	-3.32923e-05				5.16229	-5.74848e-06				5.16207	-1.46479e-06
		5.16684	-2.22738e-05				5.16412	-7.95346e-07				5.16389	5.09362e-06				5.16684	-3.32357e-05				5.16639	-4.87218e-06				5.16616	-1.07635e-06
		5.17094	-2.18255e-05				5.16821	-1.27059e-06				5.16799	5.13219e-06				5.17094	-3.3288e-05				5.17048	-4.03621e-06				5.17026	-7.23282e-07
		5.17503	-2.13166e-05				5.17231	-1.7828e-06				5.17208	5.25745e-06				5.17503	-3.34458e-05				5.17457	-3.29001e-06				5.17435	-4.39862e-07
		5.17913	-2.07817e-05				5.1764	-2.3243e-06				5.17618	5.41322e-06				5.17913	-3.36264e-05				5.17867	-2.67315e-06				5.17844	-3.51274e-07
		5.18322	-2.02659e-05				5.1805	-2.91129e-06				5.18027	5.50185e-06				5.18322	-3.38379e-05				5.18276	-2.30903e-06				5.18254	-3.3367e-07
		5.18732	-1.98216e-05				5.18459	-3.4925e-06				5.18437	5.53993e-06				5.18732	-3.41955e-05				5.18686	-2.10824e-06				5.18663	-2.76709e-07
		5.19141	-1.94649e-05				5.18869	-4.04695e-06				5.18846	5.54689e-06				5.19141	-3.46403e-05				5.19095	-2.02581e-06				5.19073	-1.91571e-07
		5.19551	-1.92829e-05				5.19278	-4.5949e-06				5.19256	5.49474e-06				5.19551	-3.49984e-05				5.19505	-2.06064e-06				5.19482	-9.0516e-08
		5.1996	-1.92359e-05				5.19688	-4.86895e-06				5.19665	5.45621e-06				5.1996	-3.51513e-05				5.19914	-2.04807e-06				5.19892	2.31368e-07
		5.2037	-1.93425e-05				5.20097	-5.01588e-06				5.20075	5.44847e-06				5.2037	-3.51077e-05				5.20324	-1.91376e-06				5.20301	7.03113e-07
		5.20779	-1.95485e-05				5.20507	-5.17683e-06				5.20484	5.42698e-06				5.20779	-3.49831e-05				5.20733	-1.75483e-06				5.20711	1.21185e-06
		5.21189	-1.97659e-05				5.20916	-5.36116e-06				5.20894	5.37729e-06				5.21189	-3.48432e-05				5.21143	-1.61386e-06				5.2112	1.72006e-06
		5.21598	-1.99719e-05				5.21326	-5.66541e-06				5.21303	5.27149e-06				5.21598	-3.47119e-05				5.21552	-1.52164e-06				5.2153	2.15376e-06
		5.22008	-2.0129e-05				5.21735	-6.02291e-06				5.21713	5.0998e-06				5.22008	-3.45945e-05				5.21962	-1.72383e-06				5.21939	2.48814e-06
		5.22417	-2.02207e-05				5.22144	-6.42335e-06				5.22122	4.91034e-06				5.22417	-3.46071e-05				5.22371	-1.86566e-06				5.22349	2.67367e-06
		5.22827	-2.02859e-05				5.22554	-6.65861e-06				5.22531	4.72364e-06				5.22827	-3.48235e-05				5.22781	-1.74027e-06				5.22758	2.83485e-06
		5.23236	-2.03424e-05				5.22963	-6.48123e-06				5.22941	4.45716e-06				5.23236	-3.51505e-05				5.2319	-1.54962e-06				5.23168	3.02547e-06
		5.23646	-2.02402e-05				5.23373	-6.17755e-06				5.2335	4.15357e-06				5.23646	-3.54919e-05				5.236	-1.38258e-06				5.23577	3.2398e-06
		5.24055	-2.00646e-05				5.23782	-5.9006e-06				5.2376	3.84761e-06				5.24055	-3.60119e-05				5.24009	-1.32657e-06				5.23987	3.45486e-06
		5.24465	-1.99081e-05				5.24192	-5.68306e-06				5.24169	3.54619e-06				5.24464	-3.66324e-05				5.24419	-1.57524e-06				5.24396	3.6427e-06
		5.24874	-1.97807e-05				5.24601	-5.55367e-06				5.24579	3.25206e-06				5.24874	-3.7282e-05				5.24828	-1.93907e-06				5.24806	3.79685e-06
		5.25284	-1.97645e-05				5.25011	-5.50672e-06				5.24988	2.95121e-06				5.25283	-3.80144e-05				5.25238	-2.35887e-06				5.25215	3.8602e-06
		5.25693	-1.97085e-05				5.2542	-5.43932e-06				5.25398	2.63655e-06				5.25693	-3.86247e-05				5.25647	-2.93884e-06				5.25625	3.82842e-06
		5.26103	-1.95631e-05				5.2583	-5.3219e-06				5.25807	2.30838e-06				5.26102	-3.91264e-05				5.26057	-3.51211e-06				5.26034	3.90064e-06
		5.26512	-1.93864e-05				5.26239	-5.18764e-06				5.26217	1.96885e-06				5.26512	-3.9522e-05				5.26466	-3.9585e-06				5.26444	4.22915e-06
		5.26922	-1.91983e-05				5.26649	-5.04862e-06				5.26626	1.71951e-06				5.26921	-3.98382e-05				5.26876	-4.3449e-06				5.26853	4.90026e-06
		5.27331	-1.89969e-05				5.27058	-4.74675e-06				5.27036	1.71534e-06				5.27331	-4.0098e-05				5.27285	-4.72311e-06				5.27263	5.78159e-06
		5.27741	-1.88205e-05				5.27468	-4.23004e-06				5.27445	1.90396e-06				5.2774	-4.03174e-05				5.27695	-5.10032e-06				5.27672	6.73932e-06
		5.2815	-1.86846e-05				5.27877	-3.59787e-06				5.27855	2.15234e-06				5.2815	-4.0511e-05				5.28104	-5.31029e-06				5.28082	7.69085e-06
		5.2856	-1.85408e-05				5.28287	-2.93135e-06				5.28264	2.35143e-06				5.28559	-4.06895e-05				5.28514	-5.44105e-06				5.28491	8.5001e-06
		5.28969	-1.83827e-05				5.28696	-2.26787e-06				5.28674	2.47362e-06				5.28969	-4.08592e-05				5.28923	-5.57921e-06				5.28901	9.12523e-06
		5.29379	-1.82168e-05				5.29106	-1.62375e-06				5.29083	2.45401e-06				5.29378	-4.1022e-05				5.29333	-5.73135e-06				5.2931	9.58445e-06
		5.29788	-1.80094e-05				5.29515	-1.02854e-06				5.29493	2.36225e-06				5.29788	-4.11972e-05				5.29742	-5.89145e-06				5.2972	9.93148e-06
		5.30197	-1.78068e-05				5.29925	-4.91402e-07				5.29902	2.25085e-06				5.30197	-4.13922e-05				5.30152	-5.95391e-06				5.30129	1.01226e-05
		5.30607	-1.76346e-05				5.30334	7.10539e-09				5.30312	2.1542e-06				5.30607	-4.16267e-05				5.30561	-5.92095e-06				5.30539	1.02329e-05
		5.31016	-1.7531e-05				5.30744	3.65196e-07				5.30721	2.04903e-06				5.31016	-4.18767e-05				5.30971	-5.81631e-06				5.30948	1.03088e-05
		5.31426	-1.76029e-05				5.31153	6.10998e-07				5.31131	1.92025e-06				5.31426	-4.22927e-05				5.3138	-5.71984e-06				5.31358	1.02427e-05
		5.31835	-1.77652e-05				5.31563	7.81005e-07				5.3154	1.72417e-06				5.31835	-4.27997e-05				5.3179	-5.66424e-06				5.31767	1.00864e-05
		5.32245	-1.81106e-05				5.31972	6.6419e-07				5.3195	1.49035e-06				5.32245	-4.32874e-05				5.32199	-5.69458e-06				5.32177	9.90305e-06
		5.32654	-1.87295e-05				5.32382	4.96331e-07				5.32359	1.39821e-06				5.32654	-4.37516e-05				5.32609	-5.76196e-06				5.32586	9.70184e-06
		5.33064	-1.95085e-05				5.32791	3.86853e-07				5.32769	1.41593e-06				5.33064	-4.42002e-05				5.33018	-5.88444e-06				5.32996	9.47975e-06
		5.33473	-2.03237e-05				5.33201	3.03316e-07				5.33178	1.49664e-06				5.33473	-4.4583e-05				5.33428	-6.05324e-06				5.33405	9.24425e-06
		5.33883	-2.10065e-05				5.3361	2.29759e-07				5.33588	1.58707e-06				5.33883	-4.49098e-05				5.33837	-6.2782e-06				5.33815	8.99967e-06
		5.34292	-2.14986e-05				5.3402	1.62067e-07				5.33997	1.66495e-06				5.34292	-4.51962e-05				5.34247	-6.56152e-06				5.34224	8.59237e-06
		5.34702	-2.17404e-05				5.34429	1.16666e-07				5.34407	1.72405e-06				5.34702	-4.54235e-05				5.34656	-6.86375e-06				5.34634	8.1259e-06
		5.35111	-2.17919e-05				5.34839	1.91445e-07				5.34816	1.70415e-06				5.35111	-4.56166e-05				5.35066	-7.16898e-06				5.35043	7.60729e-06
		5.35521	-2.17727e-05				5.35248	3.36246e-07				5.35226	1.58426e-06				5.35521	-4.58069e-05				5.35475	-7.55978e-06				5.35453	6.85536e-06
		5.3593	-2.17417e-05				5.35658	6.04936e-07				5.35635	1.44985e-06				5.3593	-4.60017e-05				5.35885	-7.92149e-06				5.35862	6.04682e-06
		5.3634	-2.17089e-05				5.36067	1.00052e-06				5.36045	1.30695e-06				5.3634	-4.60705e-05				5.36294	-8.16456e-06				5.36272	5.27759e-06
		5.36749	-2.16447e-05				5.36477	1.45636e-06				5.36454	1.14298e-06				5.36749	-4.59741e-05				5.36703	-8.22407e-06				5.36681	4.5416e-06
		5.37159	-2.15378e-05				5.36886	1.88079e-06				5.36864	9.05112e-07				5.37159	-4.57806e-05				5.37113	-8.20517e-06				5.3709	3.82551e-06
		5.37568	-2.12986e-05				5.37296	2.24564e-06				5.37273	6.64263e-07				5.37568	-4.55137e-05				5.37522	-8.17855e-06				5.375	3.18818e-06
		5.37978	-2.10073e-05				5.37705	2.44794e-06				5.37683	4.603e-07				5.37978	-4.52103e-05				5.37932	-8.2307e-06				5.37909	2.62535e-06
		5.38387	-2.07387e-05				5.38115	2.40453e-06				5.38092	3.14265e-07				5.38387	-4.4888e-05				5.38341	-8.39248e-06				5.38319	2.03979e-06
		5.38797	-2.05016e-05				5.38524	2.25522e-06				5.38502	2.10685e-07				5.38797	-4.45965e-05				5.38751	-8.72487e-06				5.38728	1.39736e-06
		5.39206	-2.03319e-05				5.38934	2.22939e-06				5.38911	9.77401e-08				5.39206	-4.43555e-05				5.3916	-9.11671e-06				5.39138	5.96328e-07
		5.39616	-2.02666e-05				5.39343	2.29286e-06				5.39321	-4.13885e-08				5.39616	-4.41975e-05				5.3957	-9.5073e-06				5.39547	-1.00056e-07
		5.40025	-2.02862e-05				5.39753	2.41967e-06				5.3973	-3.89328e-07				5.40025	-4.41035e-05				5.39979	-9.92672e-06				5.39957	-4.68095e-07
		5.40435	-2.03591e-05				5.40162	2.58455e-06				5.4014	-9.72393e-07				5.40435	-4.41246e-05				5.40389	-1.0444e-05				5.40366	-6.29552e-07
		5.40844	-2.04777e-05				5.40572	2.7717e-06				5.40549	-1.52296e-06				5.40844	-4.42839e-05				5.40798	-1.10303e-05				5.40776	-7.00537e-07
		5.41254	-2.05839e-05				5.40981	3.02724e-06				5.40958	-2.0099e-06				5.41254	-4.44981e-05				5.41208	-1.16399e-05				5.41185	-7.74674e-07
		5.41663	-2.06515e-05				5.4139	3.32355e-06				5.41368	-2.44052e-06				5.41663	-4.47308e-05				5.41617	-1.22628e-05				5.41595	-8.82819e-07
		5.42073	-2.07079e-05				5.418	3.59057e-06				5.41777	-2.84127e-06				5.42073	-4.51674e-05				5.42027	-1.29537e-05				5.42004	-1.05187e-06
		5.42482	-2.07652e-05				5.42209	3.80869e-06				5.42187	-3.22926e-06				5.42482	-4.586e-05				5.42436	-1.36383e-05				5.42414	-1.32156e-06
		5.42892	-2.09022e-05				5.42619	3.95469e-06				5.42596	-3.5862e-06				5.42892	-4.65258e-05				5.42846	-1.41241e-05				5.42823	-1.52926e-06
		5.43301	-2.10189e-05				5.43028	4.05891e-06				5.43006	-3.83521e-06				5.43301	-4.69416e-05				5.43255	-1.45057e-05				5.43233	-1.65219e-06
		5.43711	-2.09214e-05				5.43438	4.11572e-06				5.43415	-3.92696e-06				5.4371	-4.71292e-05				5.43665	-1.48546e-05				5.43642	-1.67047e-06
		5.4412	-2.06897e-05				5.43847	3.96554e-06				5.43825	-3.94068e-06				5.4412	-4.70909e-05				5.44074	-1.51797e-05				5.44052	-1.51409e-06
		5.4453	-2.04262e-05				5.44257	3.71867e-06				5.44234	-3.93533e-06				5.44529	-4.68885e-05				5.44484	-1.54013e-05				5.44461	-1.27874e-06
		5.44939	-2.01495e-05				5.44666	3.62085e-06				5.44644	-3.91489e-06				5.44939	-4.66376e-05				5.44893	-1.55019e-05				5.44871	-1.01723e-06
		5.45349	-1.98611e-05				5.45076	3.75626e-06				5.45053	-3.89203e-06				5.45348	-4.6442e-05				5.45303	-1.55183e-05				5.4528	-6.49208e-07
		5.45758	-1.96036e-05				5.45485	3.94303e-06				5.45463	-3.87313e-06				5.45758	-4.63279e-05				5.45712	-1.54092e-05				5.4569	-2.68496e-07
		5.46168	-1.93936e-05				5.45895	4.10057e-06				5.45872	-3.86156e-06				5.46167	-4.6176e-05				5.46122	-1.51891e-05				5.46099	6.98149e-08
		5.46577	-1.92581e-05				5.46304	4.20379e-06				5.46282	-3.87311e-06				5.46577	-4.60235e-05				5.46531	-1.49134e-05				5.46509	3.47106e-07
		5.46987	-1.93214e-05				5.46714	4.33143e-06				5.46691	-3.91433e-06				5.46986	-4.5908e-05				5.46941	-1.45793e-05				5.46918	5.77884e-07
		5.47396	-1.95122e-05				5.47123	4.51508e-06				5.47101	-3.98415e-06				5.47396	-4.58556e-05				5.4735	-1.42143e-05				5.47328	7.73638e-07
		5.47806	-1.97376e-05				5.47533	4.7208e-06				5.4751	-4.06071e-06				5.47805	-4.59e-05				5.4776	-1.386e-05				5.47737	7.57864e-07
		5.48215	-1.99792e-05				5.47942	4.93489e-06				5.4792	-4.13474e-06				5.48215	-4.59922e-05				5.48169	-1.35267e-05				5.48147	5.63793e-07
		5.48625	-2.02692e-05				5.48352	5.17992e-06				5.48329	-4.19018e-06				5.48624	-4.60746e-05				5.48579	-1.31869e-05				5.48556	3.53603e-07
		5.49034	-2.04369e-05				5.48761	5.49691e-06				5.48739	-4.07463e-06				5.49034	-4.61538e-05				5.48988	-1.28622e-05				5.48966	1.14925e-07
		5.49443	-2.04656e-05				5.49171	5.85545e-06				5.49148	-3.7901e-06				5.49443	-4.62385e-05				5.49398	-1.25662e-05				5.49375	-1.77417e-07
		5.49853	-2.04352e-05				5.4958	6.28668e-06				5.49558	-3.22532e-06				5.49853	-4.64266e-05				5.49807	-1.23313e-05				5.49785	-6.21892e-07
		5.50262	-2.04052e-05				5.4999	6.73228e-06				5.49967	-2.56901e-06				5.50262	-4.66295e-05				5.50217	-1.21134e-05				5.50194	-1.23041e-06
		5.50672	-2.03908e-05				5.50399	7.13904e-06				5.50377	-1.95458e-06				5.50672	-4.68311e-05				5.50626	-1.18867e-05				5.50604	-1.98324e-06
		5.51081	-2.04267e-05				5.50809	7.50087e-06				5.50786	-1.39045e-06				5.51081	-4.70491e-05				5.51036	-1.15598e-05				5.51013	-2.78831e-06
		5.51491	-2.05619e-05				5.51218	7.81565e-06				5.51196	-9.5596e-07				5.51491	-4.73278e-05				5.51445	-1.10895e-05				5.51423	-3.4571e-06
		5.519	-2.07337e-05				5.51628	8.08944e-06				5.51605	-6.60636e-07				5.519	-4.7689e-05				5.51855	-1.05344e-05				5.51832	-3.89912e-06
		5.5231	-2.10191e-05				5.52037	8.32689e-06				5.52015	-4.56087e-07				5.5231	-4.81309e-05				5.52264	-9.96076e-06				5.52242	-4.1616e-06
		5.52719	-2.14362e-05				5.52447	8.49476e-06				5.52424	-3.39291e-07				5.52719	-4.8681e-05				5.52674	-9.36731e-06				5.52651	-4.36687e-06
		5.53129	-2.17042e-05				5.52856	8.5573e-06				5.52834	-4.2359e-07				5.53129	-4.92275e-05				5.53083	-8.77893e-06				5.53061	-4.569e-06
		5.53538	-2.18218e-05				5.53266	8.58556e-06				5.53243	-6.86793e-07				5.53538	-4.9733e-05				5.53493	-8.23166e-06				5.5347	-4.77302e-06
		5.53948	-2.19033e-05				5.53675	8.61793e-06				5.53653	-9.92689e-07				5.53948	-5.02062e-05				5.53902	-7.73307e-06				5.5388	-4.82276e-06
		5.54357	-2.1901e-05				5.54085	8.64093e-06				5.54062	-1.29505e-06				5.54357	-5.05807e-05				5.54312	-7.34517e-06				5.54289	-4.80641e-06
		5.54767	-2.17863e-05				5.54494	8.64863e-06				5.54472	-1.55583e-06				5.54767	-5.07916e-05				5.54721	-7.0525e-06				5.54699	-4.81528e-06
		5.55176	-2.15736e-05				5.54904	8.62622e-06				5.54881	-1.67568e-06				5.55176	-5.08654e-05				5.55131	-6.96021e-06				5.55108	-4.85791e-06
		5.55586	-2.13754e-05				5.55313	8.34074e-06				5.55291	-1.69082e-06				5.55586	-5.08009e-05				5.5554	-6.95077e-06				5.55518	-5.03513e-06
		5.55995	-2.12365e-05				5.55723	7.73455e-06				5.557	-1.74321e-06				5.55995	-5.06547e-05				5.55949	-6.91172e-06				5.55927	-5.3059e-06
		5.56405	-2.12058e-05				5.56132	6.92112e-06				5.5611	-1.87783e-06				5.56405	-5.04968e-05				5.56359	-6.82853e-06				5.56336	-5.53857e-06
		5.56814	-2.12458e-05				5.56542	6.04354e-06				5.56519	-2.07826e-06				5.56814	-5.04567e-05				5.56768	-6.71316e-06				5.56746	-5.64068e-06
		5.57224	-2.1329e-05				5.56951	5.17688e-06				5.56929	-2.33556e-06				5.57224	-5.05766e-05				5.57178	-6.51483e-06				5.57155	-5.47141e-06
		5.57633	-2.15109e-05				5.57361	4.27658e-06				5.57338	-2.71423e-06				5.57633	-5.08863e-05				5.57587	-6.08322e-06				5.57565	-5.08287e-06
		5.58043	-2.17955e-05				5.5777	3.38208e-06				5.57748	-3.08019e-06				5.58043	-5.11918e-05				5.57997	-5.49317e-06				5.57974	-4.64397e-06
		5.58452	-2.21184e-05				5.5818	2.66901e-06				5.58157	-3.38688e-06				5.58452	-5.12865e-05				5.58406	-4.85468e-06				5.58384	-4.25557e-06
		5.58862	-2.23332e-05				5.58589	2.11137e-06				5.58567	-3.64698e-06				5.58862	-5.1265e-05				5.58816	-4.26045e-06				5.58793	-3.93545e-06
		5.59271	-2.24649e-05				5.58999	1.64317e-06				5.58976	-3.85772e-06				5.59271	-5.11176e-05				5.59225	-3.73811e-06				5.59203	-3.75087e-06
		5.59681	-2.25656e-05				5.59408	1.28385e-06				5.59386	-3.96527e-06				5.59681	-5.08762e-05				5.59635	-3.33742e-06				5.59612	-3.88889e-06
		5.6009	-2.27937e-05				5.59817	9.83844e-07				5.59795	-3.91398e-06				5.6009	-5.0602e-05				5.60044	-3.02059e-06				5.60022	-4.27381e-06
		5.605	-2.32073e-05				5.60227	7.07067e-07				5.60204	-3.72565e-06				5.605	-5.03101e-05				5.60454	-2.76437e-06				5.60431	-4.58055e-06
		5.60909	-2.36533e-05				5.60636	4.4191e-07				5.60614	-3.55908e-06				5.60909	-5.00199e-05				5.60863	-2.60285e-06				5.60841	-4.56076e-06
		5.61319	-2.40335e-05				5.61046	1.84603e-07				5.61023	-3.47366e-06				5.61319	-4.97391e-05				5.61273	-2.20772e-06				5.6125	-4.23007e-06
		5.61728	-2.43366e-05				5.61455	-7.24657e-08				5.61433	-3.5164e-06				5.61728	-4.95209e-05				5.61682	-1.72268e-06				5.6166	-3.80317e-06
		5.62138	-2.4591e-05				5.61865	-4.92059e-07				5.61842	-3.67018e-06				5.62138	-4.93851e-05				5.62092	-1.27519e-06				5.62069	-3.39217e-06
		5.62547	-2.48245e-05				5.62274	-9.29497e-07				5.62252	-3.86582e-06				5.62547	-4.93794e-05				5.62501	-8.92002e-07				5.62479	-3.00997e-06
		5.62957	-2.50877e-05				5.62684	-1.19596e-06				5.62661	-4.03981e-06				5.62956	-4.94205e-05				5.62911	-4.61206e-07				5.62888	-2.70485e-06
		5.63366	-2.53977e-05				5.63093	-1.25531e-06				5.63071	-4.20311e-06				5.63366	-4.94164e-05				5.6332	5.57509e-09				5.63298	-2.49451e-06
		5.63776	-2.57949e-05				5.63503	-1.06961e-06				5.6348	-4.36835e-06				5.63775	-4.93331e-05				5.6373	4.68234e-07				5.63707	-2.43657e-06
		5.64185	-2.61889e-05				5.63912	-7.93513e-07				5.6389	-4.6563e-06				5.64185	-4.91788e-05				5.64139	1.063e-06				5.64117	-2.45156e-06
		5.64595	-2.63094e-05				5.64322	-5.20822e-07				5.64299	-5.06158e-06				5.64594	-4.89864e-05				5.64549	1.97378e-06				5.64526	-2.52984e-06
		5.65004	-2.62762e-05				5.64731	-2.91653e-07				5.64709	-5.48471e-06				5.65004	-4.87553e-05				5.64958	2.97992e-06				5.64936	-2.64113e-06
		5.65414	-2.61869e-05				5.65141	-1.17789e-07				5.65118	-5.83701e-06				5.65413	-4.85321e-05				5.65368	3.94407e-06				5.65345	-2.49915e-06
		5.65823	-2.60405e-05				5.6555	-2.86351e-08				5.65528	-6.12179e-06				5.65823	-4.83385e-05				5.65777	4.71025e-06				5.65755	-2.23446e-06
		5.66233	-2.58623e-05				5.6596	3.0063e-08				5.65937	-6.33853e-06				5.66232	-4.81923e-05				5.66187	5.22349e-06				5.66164	-1.95599e-06
		5.66642	-2.57804e-05				5.66369	2.87982e-07				5.66347	-6.51634e-06				5.66642	-4.81864e-05				5.66596	5.28201e-06				5.66574	-1.59956e-06
		5.67052	-2.58403e-05				5.66779	6.23984e-07				5.66756	-6.69676e-06				5.67051	-4.82835e-05				5.67006	4.87941e-06				5.66983	-1.20465e-06
		5.67461	-2.60745e-05				5.67188	9.2725e-07				5.67166	-6.89077e-06				5.67461	-4.8397e-05				5.67415	4.28216e-06				5.67393	-8.01302e-07
		5.67871	-2.62338e-05				5.67598	1.19093e-06				5.67575	-7.05332e-06				5.6787	-4.85155e-05				5.67825	3.83281e-06				5.67802	-4.10976e-07
		5.6828	-2.61744e-05				5.68007	1.42661e-06				5.67985	-7.20225e-06				5.6828	-4.86442e-05				5.68234	3.63614e-06				5.68212	-4.91839e-08
		5.68689	-2.60502e-05				5.68417	1.72105e-06				5.68394	-7.35387e-06				5.68689	-4.87406e-05				5.68644	3.68449e-06				5.68621	2.8254e-07
		5.69099	-2.59339e-05				5.68826	2.18515e-06				5.68804	-7.61546e-06				5.69099	-4.86363e-05				5.69053	3.82189e-06				5.69031	5.23409e-07
		5.69508	-2.58536e-05				5.69236	2.84123e-06				5.69213	-8.04424e-06				5.69508	-4.84264e-05				5.69463	3.98041e-06				5.6944	6.90067e-07
		5.69918	-2.58695e-05				5.69645	3.49815e-06				5.69623	-8.72169e-06				5.69918	-4.81828e-05				5.69872	4.16019e-06				5.6985	8.03714e-07
		5.70327	-2.58194e-05				5.70055	4.07724e-06				5.70032	-9.60319e-06				5.70327	-4.78638e-05				5.70282	4.31442e-06				5.70259	8.30822e-07
		5.70737	-2.56528e-05				5.70464	4.5134e-06				5.70442	-1.04826e-05				5.70737	-4.7504e-05				5.70691	4.42434e-06				5.70669	8.14183e-07
		5.71146	-2.54963e-05				5.70874	4.60799e-06				5.70851	-1.11441e-05				5.71146	-4.71631e-05				5.71101	4.46315e-06				5.71078	7.77328e-07
		5.71556	-2.53974e-05				5.71283	4.47573e-06				5.71261	-1.16288e-05				5.71556	-4.68555e-05				5.7151	4.23063e-06				5.71488	7.20359e-07
		5.71965	-2.53875e-05				5.71693	4.21065e-06				5.7167	-1.20087e-05				5.71965	-4.66661e-05				5.7192	3.78243e-06				5.71897	4.92694e-07
		5.72375	-2.53303e-05				5.72102	3.84139e-06				5.7208	-1.23465e-05				5.72375	-4.67243e-05				5.72329	3.10432e-06				5.72307	1.32237e-07
		5.72784	-2.52722e-05				5.72512	3.48492e-06				5.72489	-1.26653e-05				5.72784	-4.70046e-05				5.72739	2.26262e-06				5.72716	-1.46905e-07
		5.73194	-2.52605e-05				5.72921	3.18564e-06				5.72899	-1.2962e-05				5.73194	-4.73492e-05				5.73148	1.39777e-06				5.73126	-3.25696e-07
		5.73603	-2.53307e-05				5.73331	2.99199e-06				5.73308	-1.30521e-05				5.73603	-4.76645e-05				5.73558	5.54119e-07				5.73535	-3.22773e-07
		5.74013	-2.55192e-05				5.7374	3.06111e-06				5.73718	-1.30421e-05				5.74013	-4.79362e-05				5.73967	2.14944e-08				5.73945	-1.99466e-07
		5.74422	-2.57299e-05				5.7415	3.23852e-06				5.74127	-1.3015e-05				5.74422	-4.80894e-05				5.74377	-8.79815e-08				5.74354	-5.92894e-08
		5.74832	-2.59177e-05				5.74559	3.41948e-06				5.74537	-1.29418e-05				5.74832	-4.81946e-05				5.74786	3.03651e-08				5.74763	7.26382e-09
		5.75241	-2.60457e-05				5.74969	3.59952e-06				5.74946	-1.2777e-05				5.75241	-4.82796e-05				5.75195	2.14711e-07				5.75173	-2.45325e-08
		5.75651	-2.599e-05				5.75378	3.76478e-06				5.75356	-1.25897e-05				5.75651	-4.83667e-05				5.75605	5.48348e-07				5.75582	-1.47743e-07
		5.7606	-2.5804e-05				5.75788	3.91e-06				5.75765	-1.2416e-05				5.7606	-4.84686e-05				5.76014	1.01238e-06				5.75992	-3.80902e-07
		5.7647	-2.55773e-05				5.76197	4.02589e-06				5.76175	-1.2263e-05				5.7647	-4.85242e-05				5.76424	1.51479e-06				5.76401	-6.49896e-07
		5.76879	-2.53306e-05				5.76607	4.22656e-06				5.76584	-1.21551e-05				5.76879	-4.85267e-05				5.76833	1.95324e-06				5.76811	-8.72262e-07
		5.77289	-2.4985e-05				5.77016	4.4598e-06				5.76994	-1.20998e-05				5.77289	-4.85055e-05				5.77243	2.29797e-06				5.7722	-9.94456e-07
		5.77698	-2.46216e-05				5.77426	4.68025e-06				5.77403	-1.19465e-05				5.77698	-4.84705e-05				5.77652	2.59244e-06				5.7763	-1.07512e-06
		5.78108	-2.42896e-05				5.77835	4.89259e-06				5.77813	-1.16588e-05				5.78108	-4.83701e-05				5.78062	2.85635e-06				5.78039	-1.20198e-06
		5.78517	-2.40247e-05				5.78245	5.07623e-06				5.78222	-1.13061e-05				5.78517	-4.81578e-05				5.78471	3.06445e-06				5.78449	-1.39674e-06
		5.78927	-2.38921e-05				5.78654	5.22266e-06				5.78631	-1.094e-05				5.78927	-4.79009e-05				5.78881	3.19711e-06				5.78858	-1.81663e-06
		5.79336	-2.39238e-05				5.79063	5.27591e-06				5.79041	-1.06106e-05				5.79336	-4.75637e-05				5.7929	3.22409e-06				5.79268	-2.40884e-06
		5.79746	-2.41069e-05				5.79473	5.25341e-06				5.7945	-1.03325e-05				5.79746	-4.71401e-05				5.797	3.20039e-06				5.79677	-3.09324e-06
		5.80155	-2.42388e-05				5.79882	5.17595e-06				5.7986	-1.00349e-05				5.80155	-4.66858e-05				5.80109	3.18871e-06				5.80087	-3.94455e-06
		5.80565	-2.42515e-05				5.80292	4.98984e-06				5.80269	-9.62986e-06				5.80565	-4.62421e-05				5.80519	3.20267e-06				5.80496	-4.77076e-06
		5.80974	-2.42118e-05				5.80701	4.7574e-06				5.80679	-9.19303e-06				5.80974	-4.59057e-05				5.80928	3.22716e-06				5.80906	-5.32435e-06
		5.81384	-2.41746e-05				5.81111	4.51681e-06				5.81088	-8.78692e-06				5.81383	-4.57095e-05				5.81338	3.25563e-06				5.81315	-5.72437e-06
		5.81793	-2.41524e-05				5.8152	4.2144e-06				5.81498	-8.41812e-06				5.81793	-4.57069e-05				5.81747	3.30759e-06				5.81725	-5.94887e-06
		5.82203	-2.41557e-05				5.8193	4.09248e-06				5.81907	-8.1109e-06				5.82202	-4.59061e-05				5.82157	3.34344e-06				5.82134	-5.84736e-06
		5.82612	-2.4156e-05				5.82339	4.19101e-06				5.82317	-7.88404e-06				5.82612	-4.62758e-05				5.82566	3.34346e-06				5.82544	-5.67706e-06
		5.83022	-2.41393e-05				5.82749	4.36108e-06				5.82726	-7.64298e-06				5.83021	-4.67017e-05				5.82976	3.18224e-06				5.82953	-5.56856e-06
		5.83431	-2.41146e-05				5.83158	4.50485e-06				5.83136	-7.37131e-06				5.83431	-4.69109e-05				5.83385	2.94453e-06				5.83363	-5.59352e-06
		5.83841	-2.40906e-05				5.83568	4.60337e-06				5.83545	-7.14503e-06				5.8384	-4.70231e-05				5.83795	2.69231e-06				5.83772	-5.68676e-06
		5.8425	-2.40694e-05				5.83977	4.61688e-06				5.83955	-6.98947e-06				5.8425	-4.71345e-05				5.84204	2.57116e-06				5.84182	-5.88868e-06
		5.8466	-2.40747e-05				5.84387	4.54182e-06				5.84364	-6.8622e-06				5.84659	-4.72672e-05				5.84614	2.48852e-06				5.84591	-6.23009e-06
		5.85069	-2.40759e-05				5.84796	4.44166e-06				5.84774	-6.74475e-06				5.85069	-4.74088e-05				5.85023	2.37691e-06				5.85001	-6.55968e-06
		5.85479	-2.40758e-05				5.85206	4.24661e-06				5.85183	-6.65348e-06				5.85478	-4.75791e-05				5.85433	2.21627e-06				5.8541	-6.76103e-06
		5.85888	-2.40829e-05				5.85615	3.87201e-06				5.85593	-6.60927e-06				5.85888	-4.78305e-05				5.85842	2.01068e-06				5.8582	-6.92277e-06
		5.86298	-2.40542e-05				5.86025	3.45259e-06				5.86002	-6.5699e-06				5.86297	-4.80432e-05				5.86252	1.78633e-06				5.86229	-7.09321e-06
		5.86707	-2.39772e-05				5.86434	3.01705e-06				5.86412	-6.48651e-06				5.86707	-4.82105e-05				5.86661	1.56343e-06				5.86639	-7.28918e-06
		5.87117	-2.38743e-05				5.86844	2.65274e-06				5.86821	-6.37957e-06				5.87116	-4.8371e-05				5.87071	1.3548e-06				5.87048	-7.36198e-06
		5.87526	-2.37751e-05				5.87253	2.38024e-06				5.87231	-6.26386e-06				5.87526	-4.85313e-05				5.8748	1.14865e-06				5.87458	-7.28819e-06
		5.87935	-2.36882e-05				5.87663	2.14424e-06				5.8764	-6.08368e-06				5.87935	-4.87417e-05				5.8789	9.38501e-07				5.87867	-7.05753e-06
		5.88345	-2.36004e-05				5.88072	1.91141e-06				5.8805	-5.81253e-06				5.88345	-4.90215e-05				5.88299	7.14041e-07				5.88277	-6.56577e-06
		5.88754	-2.35314e-05				5.88482	1.67579e-06				5.88459	-5.51531e-06				5.88754	-4.94155e-05				5.88709	5.3917e-07				5.88686	-5.97743e-06
		5.89164	-2.34911e-05				5.88891	1.42433e-06				5.88869	-5.15578e-06				5.89164	-4.9936e-05				5.89118	4.14757e-07				5.89096	-5.43557e-06
		5.89573	-2.35004e-05				5.89301	1.17651e-06				5.89278	-4.76985e-06				5.89573	-5.04853e-05				5.89528	2.23606e-07				5.89505	-4.96102e-06
		5.89983	-2.35188e-05				5.8971	9.35286e-07				5.89688	-4.44193e-06				5.89983	-5.08711e-05				5.89937	-7.57218e-08				5.89915	-4.66426e-06
		5.90392	-2.35311e-05				5.9012	6.97081e-07				5.90097	-4.19343e-06				5.90392	-5.09547e-05				5.90347	-5.26396e-07				5.90324	-4.51752e-06
		5.90802	-2.35773e-05				5.90529	4.65119e-07				5.90507	-4.13551e-06				5.90802	-5.08947e-05				5.90756	-1.11453e-06				5.90734	-4.67791e-06
		5.91211	-2.36716e-05				5.90939	2.89212e-07				5.90916	-4.0404e-06				5.91211	-5.07771e-05				5.91166	-1.8609e-06				5.91143	-5.09725e-06
		5.91621	-2.39362e-05				5.91348	1.60575e-07				5.91326	-3.74921e-06				5.91621	-5.06658e-05				5.91575	-2.60692e-06				5.91553	-5.48292e-06
		5.9203	-2.43188e-05				5.91758	6.47695e-08				5.91735	-3.35947e-06				5.9203	-5.05872e-05				5.91985	-3.19218e-06				5.91962	-5.80327e-06
		5.9244	-2.47055e-05				5.92167	-1.59507e-08				5.92145	-2.92309e-06				5.9244	-5.05558e-05				5.92394	-3.66611e-06				5.92372	-6.10519e-06
		5.92849	-2.49453e-05				5.92577	-1.03364e-07				5.92554	-2.36922e-06				5.92849	-5.05814e-05				5.92804	-4.04759e-06				5.92781	-6.39592e-06
		5.93259	-2.5012e-05				5.92986	-2.0322e-07				5.92964	-1.6862e-06				5.93259	-5.06823e-05				5.93213	-4.35395e-06				5.93191	-6.63618e-06
		5.93668	-2.49662e-05				5.93396	-3.13384e-07				5.93373	-9.76622e-07				5.93668	-5.08298e-05				5.93623	-4.64719e-06				5.936	-6.69753e-06
		5.94078	-2.48989e-05				5.93805	-4.32719e-07				5.93783	-3.62347e-07				5.94078	-5.10127e-05				5.94032	-4.94932e-06				5.94009	-6.61293e-06
		5.94487	-2.48402e-05				5.94215	-6.43279e-07				5.94192	1.26273e-07				5.94487	-5.12314e-05				5.94441	-5.27981e-06				5.94419	-6.51314e-06
		5.94897	-2.4838e-05				5.94624	-8.85183e-07				5.94602	3.79885e-07				5.94897	-5.15733e-05				5.94851	-5.59678e-06				5.94828	-6.43875e-06
		5.95306	-2.48545e-05				5.95034	-1.11673e-06				5.95011	3.82437e-07				5.95306	-5.19759e-05				5.9526	-5.8952e-06				5.95238	-6.42036e-06
		5.95716	-2.48708e-05				5.95443	-1.3544e-06				5.95421	2.4655e-07				5.95716	-5.24563e-05				5.9567	-6.18303e-06				5.95647	-6.59023e-06
		5.96125	-2.489e-05				5.95853	-1.62585e-06				5.9583	1.03011e-07				5.96125	-5.3004e-05				5.96079	-6.42318e-06				5.96057	-6.97216e-06
		5.96535	-2.48498e-05				5.96262	-1.93836e-06				5.9624	-2.58416e-08				5.96535	-5.36003e-05				5.96489	-6.54497e-06				5.96466	-7.4998e-06
		5.96944	-2.46779e-05				5.96672	-2.1894e-06				5.96649	-1.82538e-07				5.96944	-5.42925e-05				5.96898	-6.51497e-06				5.96876	-8.12597e-06
		5.97354	-2.44184e-05				5.97081	-2.41231e-06				5.97059	-3.80974e-07				5.97354	-5.50104e-05				5.97308	-6.39126e-06				5.97285	-8.76376e-06
		5.97763	-2.41486e-05				5.9749	-2.64104e-06				5.97468	-6.54051e-07				5.97763	-5.55903e-05				5.97717	-6.2306e-06				5.97695	-9.31018e-06
		5.98173	-2.39101e-05				5.979	-2.90847e-06				5.97877	-1.00353e-06				5.98173	-5.59963e-05				5.98127	-6.04667e-06				5.98104	-9.57955e-06
		5.98582	-2.37103e-05				5.98309	-3.31477e-06				5.98287	-1.33305e-06				5.98582	-5.62967e-05				5.98536	-5.81886e-06				5.98514	-9.5716e-06
		5.98992	-2.35348e-05				5.98719	-3.67124e-06				5.98696	-1.60508e-06				5.98992	-5.65261e-05				5.98946	-5.548e-06				5.98923	-9.34695e-06
		5.99401	-2.33769e-05				5.99128	-3.78478e-06				5.99106	-1.81407e-06				5.99401	-5.67319e-05				5.99355	-5.24006e-06				5.99333	-8.95406e-06
		5.99811	-2.32421e-05				5.99538	-3.81456e-06				5.99515	-1.97897e-06				5.99811	-5.69339e-05				5.99765	-4.85661e-06				5.99742	-8.43607e-06
		6.0022	-2.29958e-05				5.99947	-3.84827e-06				5.99925	-2.14805e-06				6.0022	-5.72129e-05				6.00174	-4.46041e-06				6.00152	-7.87848e-06
		6.0063	-2.26982e-05				6.00357	-3.91533e-06				6.00334	-2.33744e-06				6.00629	-5.74053e-05				6.00584	-4.1104e-06				6.00561	-7.34259e-06
		6.01039	-2.2402e-05				6.00766	-4.1435e-06				6.00744	-2.52522e-06				6.01039	-5.7387e-05				6.00993	-3.81481e-06				6.00971	-6.83993e-06
		6.01449	-2.19772e-05				6.01176	-4.49618e-06				6.01153	-2.70233e-06				6.01448	-5.72321e-05				6.01403	-3.58876e-06				6.0138	-6.37386e-06
		6.01858	-2.14287e-05				6.01585	-4.80759e-06				6.01563	-2.88597e-06				6.01858	-5.70053e-05				6.01812	-3.40369e-06				6.0179	-5.75774e-06
		6.02268	-2.08338e-05				6.01995	-4.97655e-06				6.01972	-3.08306e-06				6.02267	-5.662e-05				6.02222	-3.24297e-06				6.02199	-5.09618e-06
		6.02677	-2.02448e-05				6.02404	-4.94378e-06				6.02382	-3.32565e-06				6.02677	-5.61927e-05				6.02631	-3.1783e-06				6.02609	-4.42657e-06
		6.03087	-1.97715e-05				6.02814	-4.83291e-06				6.02791	-3.68584e-06				6.03086	-5.59764e-05				6.03041	-3.15535e-06				6.03018	-3.64673e-06
		6.03496	-1.945e-05				6.03223	-4.69967e-06				6.03201	-4.0191e-06				6.03496	-5.58181e-05				6.0345	-3.25258e-06				6.03428	-2.79776e-06
		6.03906	-1.93855e-05				6.03633	-4.54242e-06				6.0361	-4.28774e-06				6.03905	-5.5647e-05				6.0386	-3.33562e-06				6.03837	-1.95758e-06
		6.04315	-1.95538e-05				6.04042	-4.37992e-06				6.0402	-4.5511e-06				6.04315	-5.54578e-05				6.04269	-3.36882e-06				6.04247	-1.14445e-06
		6.04725	-1.97709e-05				6.04452	-4.17566e-06				6.04429	-4.82776e-06				6.04724	-5.52189e-05				6.04679	-3.44702e-06				6.04656	-2.80265e-07
		6.05134	-2.00105e-05				6.04861	-3.94818e-06				6.04839	-5.29106e-06				6.05134	-5.49386e-05				6.05088	-3.6001e-06				6.05066	5.787e-07
		6.05544	-2.02889e-05				6.05271	-3.71445e-06				6.05248	-5.92844e-06				6.05543	-5.44991e-05				6.05498	-4.05218e-06				6.05475	1.38291e-06
		6.05953	-2.0522e-05				6.0568	-3.52567e-06				6.05658	-6.6415e-06				6.05953	-5.39531e-05				6.05907	-4.77283e-06				6.05885	2.13023e-06
		6.06363	-2.06439e-05				6.0609	-3.40165e-06				6.06067	-7.28017e-06				6.06362	-5.3386e-05				6.06317	-5.39164e-06				6.06294	2.65973e-06
		6.06772	-2.06926e-05				6.06499	-3.40502e-06				6.06477	-7.60066e-06				6.06772	-5.28393e-05				6.06726	-5.75814e-06				6.06704	2.97371e-06
		6.07181	-2.07017e-05				6.06909	-3.47128e-06				6.06886	-7.55931e-06				6.07181	-5.23278e-05				6.07136	-5.98372e-06				6.07113	3.22802e-06
		6.07591	-2.06891e-05				6.07318	-3.58327e-06				6.07296	-7.37913e-06				6.07591	-5.18521e-05				6.07545	-6.1232e-06				6.07523	3.47717e-06
		6.08	-2.0755e-05				6.07728	-3.74627e-06				6.07705	-7.19991e-06				6.08	-5.16236e-05				6.07955	-6.25345e-06				6.07932	3.80796e-06
		6.0841	-2.0936e-05				6.08137	-3.85343e-06				6.08115	-7.04257e-06				6.0841	-5.17063e-05				6.08364	-6.40659e-06				6.08342	4.49481e-06
		6.08819	-2.12817e-05				6.08547	-3.86273e-06				6.08524	-6.91712e-06				6.08819	-5.19376e-05				6.08774	-6.60471e-06				6.08751	5.43426e-06
		6.09229	-2.17397e-05				6.08956	-3.83645e-06				6.08934	-6.78132e-06				6.09229	-5.21621e-05				6.09183	-6.81827e-06				6.09161	6.45073e-06
		6.09638	-2.22009e-05				6.09366	-3.52523e-06				6.09343	-6.57257e-06				6.09638	-5.23541e-05				6.09593	-7.01115e-06				6.0957	7.36322e-06
		6.10048	-2.26548e-05				6.09775	-2.97835e-06				6.09753	-6.31526e-06				6.10048	-5.25271e-05				6.10002	-6.96482e-06				6.0998	8.1151e-06
		6.10457	-2.31111e-05				6.10185	-2.42435e-06				6.10162	-6.07613e-06				6.10457	-5.26851e-05				6.10412	-6.66256e-06				6.10389	8.65732e-06
		6.10867	-2.34426e-05				6.10594	-1.92844e-06				6.10572	-5.87466e-06				6.10867	-5.27131e-05				6.10821	-6.20531e-06				6.10799	8.8431e-06
		6.11276	-2.36165e-05				6.11004	-1.52024e-06				6.10981	-5.73059e-06				6.11276	-5.26741e-05				6.11231	-5.56304e-06				6.11208	8.86348e-06
		6.11686	-2.37418e-05				6.11413	-1.14367e-06				6.11391	-5.59715e-06				6.11686	-5.26398e-05				6.1164	-4.86258e-06				6.11618	8.82832e-06
		6.12095	-2.3862e-05				6.11823	-7.94628e-07				6.118	-5.48465e-06				6.12095	-5.26193e-05				6.1205	-4.18987e-06				6.12027	8.67494e-06
		6.12505	-2.39988e-05				6.12232	-4.83108e-07				6.1221	-5.40688e-06				6.12505	-5.26369e-05				6.12459	-3.58487e-06				6.12437	8.5017e-06
		6.12914	-2.41951e-05				6.12642	-1.35936e-07				6.12619	-5.36485e-06				6.12914	-5.27015e-05				6.12869	-3.05821e-06				6.12846	8.36401e-06
		6.13324	-2.44601e-05				6.13051	2.24459e-07				6.13029	-5.17677e-06				6.13324	-5.28471e-05				6.13278	-2.60589e-06				6.13255	8.22448e-06
		6.13733	-2.47807e-05				6.13461	5.68714e-07				6.13438	-4.8957e-06				6.13733	-5.29169e-05				6.13687	-2.16846e-06				6.13665	8.06739e-06
		6.14143	-2.50473e-05				6.1387	8.92039e-07				6.13848	-4.60306e-06				6.14143	-5.26689e-05				6.14097	-1.73626e-06				6.14074	7.87192e-06
		6.14552	-2.51473e-05				6.1428	1.19424e-06				6.14257	-4.30901e-06				6.14552	-5.22393e-05				6.14506	-1.37237e-06				6.14484	7.5331e-06
		6.14962	-2.50835e-05				6.14689	1.50199e-06				6.14667	-3.99741e-06				6.14962	-5.17904e-05				6.14916	-1.09784e-06				6.14893	7.18081e-06
		6.15371	-2.4973e-05				6.15099	1.81388e-06				6.15076	-3.66753e-06				6.15371	-5.13595e-05				6.15325	-8.72147e-07				6.15303	6.87528e-06
		6.15781	-2.48182e-05				6.15508	2.12434e-06				6.15486	-3.24678e-06				6.15781	-5.09728e-05				6.15735	-7.85191e-07				6.15712	6.59637e-06
		6.1619	-2.45319e-05				6.15918	2.48628e-06				6.15895	-2.78823e-06				6.1619	-5.06383e-05				6.16144	-8.79826e-07				6.16122	6.33745e-06
		6.166	-2.41902e-05				6.16327	2.9064e-06				6.16304	-2.34584e-06				6.166	-5.038e-05				6.16554	-1.12785e-06				6.16531	6.14859e-06
		6.17009	-2.38976e-05				6.16736	3.37836e-06				6.16714	-1.92584e-06				6.17009	-5.02758e-05				6.16963	-1.37177e-06				6.16941	6.01825e-06
		6.17419	-2.36769e-05				6.17146	3.87186e-06				6.17123	-1.53461e-06				6.17419	-5.02531e-05				6.17373	-1.40644e-06				6.1735	5.91288e-06
		6.17828	-2.36128e-05				6.17555	4.27494e-06				6.17533	-1.17388e-06				6.17828	-5.01359e-05				6.17782	-1.26196e-06				6.1776	5.82364e-06
		6.18238	-2.36804e-05				6.17965	4.54956e-06				6.17942	-9.54972e-07				6.18238	-4.99079e-05				6.18192	-1.04335e-06				6.18169	5.83268e-06
		6.18647	-2.3848e-05				6.18374	4.61306e-06				6.18352	-9.66668e-07				6.18647	-4.96013e-05				6.18601	-8.20047e-07				6.18579	6.04935e-06
		6.19057	-2.41817e-05				6.18784	4.45408e-06				6.18761	-8.5668e-07				6.19057	-4.92008e-05				6.19011	-6.09628e-07				6.18988	6.39247e-06
		6.19466	-2.44603e-05				6.19193	4.35455e-06				6.19171	-6.36503e-07				6.19466	-4.87445e-05				6.1942	-3.91291e-07				6.19398	6.7411e-06
		6.19876	-2.46337e-05				6.19603	4.41836e-06				6.1958	-3.83629e-07				6.19875	-4.82814e-05				6.1983	-1.7263e-07				6.19807	7.06492e-06
		6.20285	-2.45858e-05				6.20012	4.52896e-06				6.1999	-1.16115e-07				6.20285	-4.7832e-05				6.20239	2.43908e-08				6.20217	7.22337e-06
		6.20695	-2.44754e-05				6.20422	4.62475e-06				6.20399	1.40532e-07				6.20694	-4.73989e-05				6.20649	1.9456e-07				6.20626	7.22342e-06
		6.21104	-2.43984e-05				6.20831	4.70066e-06				6.20809	3.79188e-07				6.21104	-4.69054e-05				6.21058	3.21793e-07				6.21036	7.02959e-06
		6.21514	-2.43918e-05				6.21241	4.67212e-06				6.21218	5.86002e-07				6.21513	-4.63237e-05				6.21468	4.65822e-07				6.21445	6.45642e-06
		6.21923	-2.44207e-05				6.2165	4.73463e-06				6.21628	6.28873e-07				6.21923	-4.57229e-05				6.21877	6.21669e-07				6.21855	5.56936e-06
		6.22333	-2.4462e-05				6.2206	5.05341e-06				6.22037	6.06003e-07				6.22332	-4.51507e-05				6.22287	7.74293e-07				6.22264	4.69926e-06
		6.22742	-2.45383e-05				6.22469	5.58803e-06				6.22447	5.84597e-07				6.22742	-4.46138e-05				6.22696	9.52167e-07				6.22674	3.91178e-06
		6.23152	-2.47673e-05				6.22879	6.16111e-06				6.22856	7.01438e-07				6.23151	-4.4129e-05				6.23106	1.14672e-06				6.23083	3.2892e-06
		6.23561	-2.51886e-05				6.23288	6.68405e-06				6.23266	8.26578e-07				6.23561	-4.38692e-05				6.23515	1.3386e-06				6.23493	3.06225e-06
		6.23971	-2.59526e-05				6.23698	7.1487e-06				6.23675	8.79685e-07				6.2397	-4.39555e-05				6.23925	1.49578e-06				6.23902	2.98463e-06
		6.2438	-2.6805e-05				6.24107	7.48801e-06				6.24085	7.58488e-07				6.2438	-4.41022e-05				6.24334	1.60796e-06				6.24312	2.9126e-06
		6.2479	-2.75855e-05				6.24517	7.72978e-06				6.24494	4.87235e-07				6.24789	-4.42074e-05				6.24744	1.69304e-06				6.24721	2.8871e-06
		6.25199	-2.83083e-05				6.24926	7.87212e-06				6.24904	2.05493e-07				6.25199	-4.42865e-05				6.25153	1.75934e-06				6.25131	2.86445e-06
		6.25609	-2.8985e-05				6.25336	7.83734e-06				6.25313	-5.10996e-08				6.25608	-4.42626e-05				6.25563	1.79432e-06				6.2554	2.81846e-06
		6.26018	-2.95766e-05				6.25745	7.84265e-06				6.25723	-2.88708e-07				6.26018	-4.42306e-05				6.25972	1.79115e-06				6.2595	2.60607e-06
		6.26427	-3.0052e-05				6.26155	8.09855e-06				6.26132	-4.68211e-07				6.26427	-4.42453e-05				6.26382	1.8618e-06				6.26359	2.09985e-06
		6.26837	-3.04098e-05				6.26564	8.42262e-06				6.26542	-6.11117e-07				6.26837	-4.4363e-05				6.26791	1.95544e-06				6.26769	1.38418e-06
		6.27246	-3.04873e-05				6.26974	8.7163e-06				6.26951	-7.57174e-07				6.27246	-4.45347e-05				6.27201	2.02904e-06				6.27178	7.12305e-07
		6.27656	-3.02857e-05				6.27383	8.96557e-06				6.27361	-9.15859e-07				6.27656	-4.47787e-05				6.2761	1.9828e-06				6.27588	2.41655e-07
		6.28065	-2.99141e-05				6.27793	8.95389e-06				6.2777	-1.09219e-06				6.28065	-4.5108e-05				6.2802	1.65334e-06				6.27997	2.03766e-08
		6.28475	-2.95099e-05				6.28202	8.71342e-06				6.2818	-1.28819e-06				6.28475	-4.54641e-05				6.28429	1.20106e-06				6.28407	1.02897e-07
		6.28884	-2.91521e-05				6.28612	8.45567e-06				6.28589	-1.50281e-06				6.28884	-4.5823e-05				6.28839	7.42194e-07				6.28816	3.18813e-07
		6.29294	-2.88533e-05				6.29021	8.1982e-06				6.28999	-1.77732e-06				6.29294	-4.61873e-05				6.29248	2.38126e-07				6.29226	5.60783e-07
		6.29703	-2.87484e-05				6.29431	7.91934e-06				6.29408	-2.11702e-06				6.29703	-4.6558e-05				6.29658	-4.00336e-07				6.29635	8.06989e-07
		6.30113	-2.86756e-05				6.2984	7.68186e-06				6.29818	-2.69758e-06				6.30113	-4.70292e-05				6.30067	-1.05037e-06				6.30045	1.02131e-06
		6.30522	-2.86048e-05				6.3025	7.58499e-06				6.30227	-3.51608e-06				6.30522	-4.745e-05				6.30477	-1.49312e-06				6.30454	1.19189e-06
		6.30932	-2.85644e-05				6.30659	7.58521e-06				6.30637	-4.46346e-06				6.30932	-4.78119e-05				6.30886	-1.81837e-06				6.30864	1.38069e-06
		6.31341	-2.85645e-05				6.31069	7.64713e-06				6.31046	-5.50401e-06				6.31341	-4.81491e-05				6.31296	-2.12101e-06				6.31273	1.58368e-06
		6.31751	-2.87189e-05				6.31478	7.7395e-06				6.31456	-6.59722e-06				6.31751	-4.84275e-05				6.31705	-2.41295e-06				6.31683	1.67383e-06
		6.3216	-2.88728e-05				6.31888	7.87284e-06				6.31865	-7.51374e-06				6.3216	-4.85729e-05				6.32115	-2.63939e-06				6.32092	1.60762e-06
		6.3257	-2.89246e-05				6.32297	8.0549e-06				6.32275	-8.23572e-06				6.3257	-4.85841e-05				6.32524	-2.81285e-06				6.32501	1.34833e-06
		6.32979	-2.89376e-05				6.32707	8.26204e-06				6.32684	-8.8726e-06				6.32979	-4.82439e-05				6.32933	-2.95083e-06				6.32911	9.65002e-07
		6.33389	-2.89521e-05				6.33116	8.4119e-06				6.33094	-9.24918e-06				6.33389	-4.75515e-05				6.33343	-3.03367e-06				6.3332	5.23404e-07
		6.33798	-2.89721e-05				6.33526	8.47609e-06				6.33503	-9.48896e-06				6.33798	-4.66946e-05				6.33752	-3.1222e-06				6.3373	8.62856e-08
		6.34208	-2.90446e-05				6.33935	8.53125e-06				6.33913	-9.68785e-06				6.34208	-4.57541e-05				6.34162	-3.24559e-06				6.34139	-1.68219e-07
		6.34617	-2.90926e-05				6.34345	8.58873e-06				6.34322	-9.83738e-06				6.34617	-4.48773e-05				6.34571	-3.37796e-06				6.34549	-2.9044e-07
		6.35027	-2.89707e-05				6.34754	8.63933e-06				6.34732	-9.97943e-06				6.35027	-4.41205e-05				6.34981	-3.50832e-06				6.34958	-4.07532e-07
		6.35436	-2.86825e-05				6.35163	8.62808e-06				6.35141	-1.01337e-05				6.35436	-4.35299e-05				6.3539	-3.66046e-06				6.35368	-5.51526e-07
		6.35846	-2.82848e-05				6.35573	8.47165e-06				6.3555	-1.03142e-05				6.35846	-4.31465e-05				6.358	-3.96658e-06				6.35777	-9.35004e-07
		6.36255	-2.76722e-05				6.35982	8.16726e-06				6.3596	-1.06688e-05				6.36255	-4.28527e-05				6.36209	-4.34239e-06				6.36187	-1.37813e-06
		6.36665	-2.69211e-05				6.36392	7.90621e-06				6.36369	-1.11859e-05				6.36665	-4.25919e-05				6.36619	-4.79732e-06				6.36596	-1.77936e-06
		6.37074	-2.61754e-05				6.36801	7.87957e-06				6.36779	-1.18713e-05				6.37074	-4.23989e-05				6.37028	-5.46343e-06				6.37006	-2.14805e-06
		6.37484	-2.54941e-05				6.37211	7.95887e-06				6.37188	-1.26425e-05				6.37484	-4.22453e-05				6.37438	-6.15881e-06				6.37415	-2.38116e-06
		6.37893	-2.48833e-05				6.3762	8.03628e-06				6.37598	-1.3411e-05				6.37893	-4.21137e-05				6.37847	-6.71366e-06				6.37825	-2.42348e-06
		6.38303	-2.43939e-05				6.3803	8.09925e-06				6.38007	-1.42147e-05				6.38302	-4.19666e-05				6.38257	-7.10364e-06				6.38234	-2.34541e-06
		6.38712	-2.41774e-05				6.38439	8.13795e-06				6.38417	-1.49318e-05				6.38712	-4.17527e-05				6.38666	-7.33533e-06				6.38644	-2.22307e-06
		6.39122	-2.415e-05				6.38849	8.1575e-06				6.38826	-1.55572e-05				6.39121	-4.14941e-05				6.39076	-7.51374e-06				6.39053	-2.09355e-06
		6.39531	-2.41642e-05				6.39258	8.12755e-06				6.39236	-1.61193e-05				6.39531	-4.12928e-05				6.39485	-7.65474e-06				6.39463	-2.02473e-06
		6.39941	-2.42578e-05				6.39668	8.06447e-06				6.39645	-1.65155e-05				6.3994	-4.11829e-05				6.39895	-7.65819e-06				6.39872	-2.03964e-06
		6.4035	-2.4438e-05				6.40077	7.98288e-06				6.40055	-1.68271e-05				6.4035	-4.12709e-05				6.40304	-7.48424e-06				6.40282	-2.10577e-06
		6.4076	-2.43898e-05				6.40487	7.83986e-06				6.40464	-1.71168e-05				6.40759	-4.16163e-05				6.40714	-7.13935e-06				6.40691	-2.20798e-06
		6.41169	-2.40648e-05				6.40896	7.44745e-06				6.40874	-1.73884e-05				6.41169	-4.22144e-05				6.41123	-6.75203e-06				6.41101	-2.37532e-06
		6.41579	-2.37335e-05				6.41306	6.96889e-06				6.41283	-1.7532e-05				6.41578	-4.29021e-05				6.41533	-6.40116e-06				6.4151	-2.60438e-06
		6.41988	-2.34946e-05				6.41715	6.51023e-06				6.41693	-1.76032e-05				6.41988	-4.36769e-05				6.41942	-6.09542e-06				6.4192	-2.86689e-06
		6.42398	-2.34062e-05				6.42125	6.04179e-06				6.42102	-1.76e-05				6.42397	-4.44063e-05				6.42352	-6.00304e-06				6.42329	-3.25819e-06
		6.42807	-2.33734e-05				6.42534	5.51583e-06				6.42512	-1.75405e-05				6.42807	-4.48999e-05				6.42761	-6.01916e-06				6.42739	-3.7634e-06
		6.43217	-2.33728e-05				6.42944	4.92009e-06				6.42921	-1.7461e-05				6.43216	-4.51888e-05				6.43171	-5.82871e-06				6.43148	-4.33616e-06
		6.43626	-2.34426e-05				6.43353	4.2425e-06				6.43331	-1.741e-05				6.43626	-4.53465e-05				6.4358	-5.18524e-06				6.43558	-4.88422e-06
		6.44036	-2.35062e-05				6.43763	3.74824e-06				6.4374	-1.74035e-05				6.44035	-4.54582e-05				6.4399	-4.34537e-06				6.43967	-5.37335e-06
		6.44445	-2.35414e-05				6.44172	3.53667e-06				6.4415	-1.73193e-05				6.44445	-4.55551e-05				6.44399	-3.51286e-06				6.44377	-5.8014e-06
		6.44855	-2.36656e-05				6.44582	3.55587e-06				6.44559	-1.71794e-05				6.44854	-4.56961e-05				6.44809	-2.74513e-06				6.44786	-6.15032e-06
		6.45264	-2.3922e-05				6.44991	3.78432e-06				6.44969	-1.69745e-05				6.45264	-4.59041e-05				6.45218	-2.05205e-06				6.45196	-6.44467e-06
		6.45673	-2.42231e-05				6.45401	4.15864e-06				6.45378	-1.66464e-05				6.45673	-4.62373e-05				6.45628	-1.4415e-06				6.45605	-6.69984e-06
		6.46083	-2.45664e-05				6.4581	4.53981e-06				6.45788	-1.62436e-05				6.46083	-4.66175e-05				6.46037	-9.54581e-07				6.46015	-6.91407e-06
		6.46492	-2.48568e-05				6.4622	4.88049e-06				6.46197	-1.59001e-05				6.46492	-4.68555e-05				6.46447	-6.02259e-07				6.46424	-7.0988e-06
		6.46902	-2.49034e-05				6.46629	5.14363e-06				6.46607	-1.5658e-05				6.46902	-4.68695e-05				6.46856	-3.32508e-07				6.46834	-7.26713e-06
		6.47311	-2.48608e-05				6.47039	5.21106e-06				6.47016	-1.56643e-05				6.47311	-4.67844e-05				6.47266	-1.21123e-07				6.47243	-7.42633e-06
		6.47721	-2.48241e-05				6.47448	5.22128e-06				6.47426	-1.59965e-05				6.47721	-4.66602e-05				6.47675	-1.49739e-08				6.47653	-7.58822e-06
		6.4813	-2.48275e-05				6.47858	5.2364e-06				6.47835	-1.64467e-05				6.4813	-4.64939e-05				6.48085	1.18822e-07				6.48062	-7.75701e-06
		6.4854	-2.47579e-05				6.48267	5.24857e-06				6.48245	-1.6879e-05				6.4854	-4.63152e-05				6.48494	4.33257e-07				6.48472	-8.01248e-06
		6.48949	-2.43827e-05				6.48677	5.2231e-06				6.48654	-1.7318e-05				6.48949	-4.61447e-05				6.48904	8.66276e-07				6.48881	-8.40132e-06
		6.49359	-2.38682e-05				6.49086	5.17124e-06				6.49064	-1.77815e-05				6.49359	-4.61168e-05				6.49313	1.31208e-06				6.49291	-8.91494e-06
		6.49768	-2.33446e-05				6.49496	5.04962e-06				6.49473	-1.82675e-05				6.49768	-4.62815e-05				6.49723	1.74395e-06				6.497	-9.36974e-06
		6.50178	-2.28335e-05				6.49905	4.83777e-06				6.49883	-1.85991e-05				6.50178	-4.65759e-05				6.50132	2.14055e-06				6.5011	-9.63598e-06
		6.50587	-2.24842e-05				6.50315	4.53387e-06				6.50292	-1.86694e-05				6.50587	-4.69645e-05				6.50542	2.49415e-06				6.50519	-9.80472e-06
		6.50997	-2.23513e-05				6.50724	4.34046e-06				6.50702	-1.84901e-05				6.50997	-4.75209e-05				6.50951	2.78073e-06				6.50929	-9.79776e-06
		6.51406	-2.23377e-05				6.51134	4.22556e-06				6.51111	-1.81622e-05				6.51406	-4.80901e-05				6.5136	3.06682e-06				6.51338	-9.71477e-06
		6.51816	-2.22437e-05				6.51543	4.13654e-06				6.51521	-1.77757e-05				6.51816	-4.85104e-05				6.5177	3.45823e-06				6.51747	-9.63829e-06
		6.52225	-2.20618e-05				6.51953	4.0513e-06				6.5193	-1.73541e-05				6.52225	-4.88528e-05				6.52179	3.89742e-06				6.52157	-9.57411e-06
		6.52635	-2.18213e-05				6.52362	3.9602e-06				6.5234	-1.69702e-05				6.52635	-4.91704e-05				6.52589	4.32727e-06				6.52566	-9.50704e-06
		6.53044	-2.16199e-05				6.52772	3.86444e-06				6.52749	-1.66533e-05				6.53044	-4.94844e-05				6.52998	4.74051e-06				6.52976	-9.29291e-06
		6.53454	-2.14969e-05				6.53181	3.77553e-06				6.53159	-1.64435e-05				6.53454	-4.98023e-05				6.53408	5.14352e-06				6.53385	-8.825e-06
		6.53863	-2.1528e-05				6.53591	3.69501e-06				6.53568	-1.63395e-05				6.53863	-5.01159e-05				6.53817	5.53925e-06				6.53795	-8.27037e-06
		6.54273	-2.17707e-05				6.54	3.6212e-06				6.53978	-1.63693e-05				6.54273	-5.0422e-05				6.54227	5.91726e-06				6.54204	-7.73337e-06
		6.54682	-2.2089e-05				6.54409	3.61059e-06				6.54387	-1.62563e-05				6.54682	-5.07338e-05				6.54636	6.27372e-06				6.54614	-7.31695e-06
		6.55092	-2.24184e-05				6.54819	3.69007e-06				6.54796	-1.56522e-05				6.55092	-5.10522e-05				6.55046	6.59805e-06				6.55023	-7.05572e-06
		6.55501	-2.28239e-05				6.55228	3.80828e-06				6.55206	-1.48762e-05				6.55501	-5.09236e-05				6.55455	6.88687e-06				6.55433	-7.0896e-06
		6.55911	-2.34315e-05				6.55638	4.01225e-06				6.55615	-1.41266e-05				6.55911	-5.059e-05				6.55865	7.12761e-06				6.55842	-7.41822e-06
		6.5632	-2.40932e-05				6.56047	4.28803e-06				6.56025	-1.34967e-05				6.5632	-5.02816e-05				6.56274	7.30365e-06				6.56252	-7.98234e-06
		6.5673	-2.45423e-05				6.56457	4.55199e-06				6.56434	-1.30184e-05				6.5673	-5.0013e-05				6.56684	7.41704e-06				6.56661	-8.63761e-06
		6.57139	-2.46424e-05				6.56866	4.7776e-06				6.56844	-1.27768e-05				6.57139	-4.98186e-05				6.57093	7.47308e-06				6.57071	-9.24148e-06
		6.57549	-2.45785e-05				6.57276	4.87405e-06				6.57253	-1.25993e-05				6.57548	-4.97549e-05				6.57503	7.54399e-06				6.5748	-9.76536e-06
		6.57958	-2.45176e-05				6.57685	4.86725e-06				6.57663	-1.24012e-05				6.57958	-4.97283e-05				6.57912	7.63348e-06				6.5789	-1.01512e-05
		6.58368	-2.44911e-05				6.58095	4.79463e-06				6.58072	-1.21865e-05				6.58367	-4.96149e-05				6.58322	7.71786e-06				6.58299	-1.03206e-05
		6.58777	-2.46166e-05				6.58504	4.76508e-06				6.58482	-1.18739e-05				6.58777	-4.93782e-05				6.58731	7.79224e-06				6.58709	-1.03464e-05
		6.59187	-2.48461e-05				6.58914	4.77938e-06				6.58891	-1.14486e-05				6.59186	-4.9016e-05				6.59141	7.92676e-06				6.59118	-1.03333e-05
		6.59596	-2.51822e-05				6.59323	4.81671e-06				6.59301	-1.1008e-05				6.59596	-4.85986e-05				6.5955	8.15625e-06				6.59528	-1.03523e-05
		6.60006	-2.55644e-05				6.59733	4.95475e-06				6.5971	-1.06255e-05				6.60005	-4.81758e-05				6.5996	8.43238e-06				6.59937	-1.04202e-05
		6.60415	-2.5873e-05				6.60142	5.14646e-06				6.6012	-1.03138e-05				6.60415	-4.77559e-05				6.60369	8.62318e-06				6.60347	-1.05638e-05
		6.60825	-2.60754e-05				6.60552	5.34319e-06				6.60529	-1.01452e-05				6.60824	-4.72822e-05				6.60779	8.68543e-06				6.60756	-1.07674e-05
		6.61234	-2.61181e-05				6.60961	5.53307e-06				6.60939	-1.03094e-05				6.61234	-4.67287e-05				6.61188	8.66048e-06				6.61166	-1.1125e-05
		6.61644	-2.60817e-05				6.61371	5.70062e-06				6.61348	-1.06731e-05				6.61643	-4.61462e-05				6.61598	8.55476e-06				6.61575	-1.15675e-05
		6.62053	-2.60453e-05				6.6178	5.84123e-06				6.61758	-1.09589e-05				6.62053	-4.55572e-05				6.62007	8.36692e-06				6.61985	-1.19371e-05
		6.62463	-2.60224e-05				6.6219	5.91067e-06				6.62167	-1.11852e-05				6.62462	-4.48341e-05				6.62417	8.13374e-06				6.62394	-1.22239e-05
		6.62872	-2.60385e-05				6.62599	5.94432e-06				6.62577	-1.1402e-05				6.62872	-4.39621e-05				6.62826	7.89373e-06				6.62804	-1.24116e-05
		6.63282	-2.61028e-05				6.63009	5.97347e-06				6.62986	-1.16124e-05				6.63281	-4.30895e-05				6.63236	7.52437e-06				6.63213	-1.23256e-05
		6.63691	-2.62709e-05				6.63418	6.00137e-06				6.63396	-1.15785e-05				6.63691	-4.22712e-05				6.63645	7.08549e-06				6.63623	-1.19379e-05
		6.64101	-2.64448e-05				6.63828	6.11868e-06				6.63805	-1.13826e-05				6.641	-4.15137e-05				6.64055	6.87572e-06				6.64032	-1.13895e-05
		6.6451	-2.65725e-05				6.64237	6.26118e-06				6.64215	-1.11369e-05				6.6451	-4.08932e-05				6.64464	6.86632e-06				6.64442	-1.07812e-05
		6.64919	-2.66472e-05				6.64647	6.38427e-06				6.64624	-1.08682e-05				6.64919	-4.05539e-05				6.64874	6.91831e-06				6.64851	-1.00811e-05
		6.65329	-2.66336e-05				6.65056	6.43641e-06				6.65034	-1.05831e-05				6.65329	-4.05084e-05				6.65283	6.95687e-06				6.65261	-9.18687e-06
		6.65738	-2.65634e-05				6.65466	6.3335e-06				6.65443	-1.03183e-05				6.65738	-4.06348e-05				6.65693	6.96555e-06				6.6567	-8.26078e-06
		6.66148	-2.64577e-05				6.65875	6.28564e-06				6.65853	-1.00885e-05				6.66148	-4.07844e-05				6.66102	6.8932e-06				6.6608	-7.41181e-06
		6.66557	-2.63448e-05				6.66285	6.43949e-06				6.66262	-9.92095e-06				6.66557	-4.08293e-05				6.66512	6.74009e-06				6.66489	-6.64643e-06
		6.66967	-2.62457e-05				6.66694	6.65636e-06				6.66672	-9.82883e-06				6.66967	-4.07655e-05				6.66921	6.76002e-06				6.66899	-6.10183e-06
		6.67376	-2.61634e-05				6.67104	6.8457e-06				6.67081	-9.78271e-06				6.67376	-4.05298e-05				6.67331	7.04621e-06				6.67308	-5.60056e-06
		6.67786	-2.63058e-05				6.67513	6.99944e-06				6.67491	-9.76818e-06				6.67786	-4.02544e-05				6.6774	7.40703e-06				6.67718	-5.07957e-06
		6.68195	-2.66657e-05				6.67923	7.09797e-06				6.679	-9.76464e-06				6.68195	-4.0011e-05				6.6815	7.75941e-06				6.68127	-4.57131e-06
		6.68605	-2.70956e-05				6.68332	7.09693e-06				6.6831	-9.6601e-06				6.68605	-3.98862e-05				6.68559	8.08518e-06				6.68537	-4.08133e-06
		6.69014	-2.73404e-05				6.68742	7.03398e-06				6.68719	-9.37716e-06				6.69014	-4.00361e-05				6.68969	8.37801e-06				6.68946	-3.41436e-06
		6.69424	-2.73947e-05				6.69151	6.93393e-06				6.69129	-9.04998e-06				6.69424	-4.02897e-05				6.69378	8.65245e-06				6.69356	-2.69532e-06
		6.69833	-2.72916e-05				6.69561	6.76897e-06				6.69538	-8.7428e-06				6.69833	-4.05489e-05				6.69788	8.89545e-06				6.69765	-2.04416e-06
		6.70243	-2.70892e-05				6.6997	6.41349e-06				6.69948	-8.49778e-06				6.70243	-4.08926e-05				6.70197	9.10014e-06				6.70175	-1.46986e-06
		6.70652	-2.6848e-05				6.7038	5.85127e-06				6.70357	-8.44972e-06				6.70652	-4.1317e-05				6.70606	9.14636e-06				6.70584	-9.97247e-07
		6.71062	-2.65836e-05				6.70789	5.31696e-06				6.70767	-8.44487e-06				6.71062	-4.17593e-05				6.71016	9.11296e-06				6.70993	-6.26829e-07
		6.71471	-2.63097e-05				6.71199	4.84879e-06				6.71176	-8.39531e-06				6.71471	-4.21481e-05				6.71425	9.05858e-06				6.71403	-3.71512e-07
		6.71881	-2.60428e-05				6.71608	4.41964e-06				6.71586	-8.25466e-06				6.71881	-4.23527e-05				6.71835	8.92688e-06				6.71812	-2.66902e-07
		6.7229	-2.58592e-05				6.72018	4.06058e-06				6.71995	-8.00129e-06				6.7229	-4.24459e-05				6.72244	8.55176e-06				6.72222	-4.21859e-07
		6.727	-2.57858e-05				6.72427	3.80661e-06				6.72405	-7.63917e-06				6.727	-4.24628e-05				6.72654	8.02422e-06				6.72631	-7.58568e-07
		6.73109	-2.59851e-05				6.72837	3.65579e-06				6.72814	-7.17417e-06				6.73109	-4.24354e-05				6.73063	7.26294e-06				6.73041	-9.84092e-07
		6.73519	-2.62621e-05				6.73246	3.53108e-06				6.73223	-6.70104e-06				6.73519	-4.24346e-05				6.73473	6.40114e-06				6.7345	-1.1068e-06
		6.73928	-2.63736e-05				6.73655	3.40101e-06				6.73633	-6.25956e-06				6.73928	-4.24821e-05				6.73882	5.55757e-06				6.7386	-1.15969e-06
		6.74338	-2.63487e-05				6.74065	3.06734e-06				6.74042	-5.85968e-06				6.74338	-4.256e-05				6.74292	4.74489e-06				6.74269	-1.16942e-06
		6.74747	-2.62255e-05				6.74474	2.55479e-06				6.74452	-5.67152e-06				6.74747	-4.26737e-05				6.74701	4.05202e-06				6.74679	-1.20421e-06
		6.75157	-2.58922e-05				6.74884	1.99988e-06				6.74861	-5.57777e-06				6.75157	-4.27673e-05				6.75111	3.60693e-06				6.75088	-1.28546e-06
		6.75566	-2.54666e-05				6.75293	1.44113e-06				6.75271	-5.34878e-06				6.75566	-4.27375e-05				6.7552	3.35765e-06				6.75498	-1.4845e-06
		6.75976	-2.50425e-05				6.75703	8.55759e-07				6.7568	-5.05173e-06				6.75975	-4.25107e-05				6.7593	3.25827e-06				6.75907	-1.89722e-06
		6.76385	-2.47106e-05				6.76112	3.81624e-07				6.7609	-4.77954e-06				6.76385	-4.22048e-05				6.76339	3.22792e-06				6.76317	-2.52107e-06
		6.76795	-2.45017e-05				6.76522	1.76343e-07				6.76499	-4.54602e-06				6.76794	-4.18965e-05				6.76749	3.19545e-06				6.76726	-3.28063e-06
		6.77204	-2.44368e-05				6.76931	8.23725e-08				6.76909	-4.42062e-06				6.77204	-4.15711e-05				6.77158	3.14542e-06				6.77136	-4.042e-06
		6.77614	-2.45689e-05				6.77341	-1.70489e-08				6.77318	-4.37712e-06				6.77613	-4.12418e-05				6.77568	3.08774e-06				6.77545	-4.6597e-06
		6.78023	-2.47891e-05				6.7775	-1.34202e-07				6.77728	-4.39397e-06				6.78023	-4.08791e-05				6.77977	3.18921e-06				6.77955	-5.16952e-06
		6.78433	-2.5016e-05				6.7816	-3.55897e-07				6.78137	-4.45921e-06				6.78432	-4.04674e-05				6.78387	3.49358e-06				6.78364	-5.60909e-06
		6.78842	-2.52384e-05				6.78569	-5.90327e-07				6.78547	-4.54914e-06				6.78842	-4.00853e-05				6.78796	3.82187e-06				6.78774	-5.88323e-06
		6.79252	-2.55162e-05				6.78979	-7.16987e-07				6.78956	-4.62876e-06				6.79251	-3.97646e-05				6.79206	4.1028e-06				6.79183	-6.11349e-06
		6.79661	-2.58672e-05				6.79388	-5.78016e-07				6.79366	-4.70915e-06				6.79661	-3.95871e-05				6.79615	4.27023e-06				6.79593	-6.37066e-06
		6.80071	-2.62225e-05				6.79798	-2.2922e-07				6.79775	-4.8e-06				6.8007	-3.96203e-05				6.80025	4.37412e-06				6.80002	-6.68158e-06
		6.8048	-2.64572e-05				6.80207	1.49984e-07				6.80185	-5.06478e-06				6.8048	-3.96376e-05				6.80434	4.36375e-06				6.80412	-7.15604e-06
		6.8089	-2.65921e-05				6.80617	5.0346e-07				6.80594	-5.30059e-06				6.80889	-3.95931e-05				6.80844	4.2427e-06				6.80821	-7.72593e-06
		6.81299	-2.6653e-05				6.81026	6.92406e-07				6.81004	-5.38171e-06				6.81299	-3.9566e-05				6.81253	4.42472e-06				6.81231	-8.23647e-06
		6.81709	-2.66721e-05				6.81436	6.41717e-07				6.81413	-5.23588e-06				6.81708	-3.95779e-05				6.81663	4.87469e-06				6.8164	-8.68244e-06
		6.82118	-2.67145e-05				6.81845	5.0359e-07				6.81823	-4.72116e-06				6.82118	-3.96571e-05				6.82072	5.41628e-06				6.8205	-9.08389e-06
		6.82528	-2.68006e-05				6.82255	4.3891e-07				6.82232	-4.12817e-06				6.82527	-3.98131e-05				6.82482	6.01027e-06				6.82459	-9.41844e-06
		6.82937	-2.69641e-05				6.82664	4.23272e-07				6.82642	-3.60302e-06				6.82937	-4.01657e-05				6.82891	6.59826e-06				6.82869	-9.69772e-06
		6.83346	-2.71731e-05				6.83074	4.27454e-07				6.83051	-3.17852e-06				6.83346	-4.05747e-05				6.83301	7.1293e-06				6.83278	-9.86284e-06
		6.83756	-2.73843e-05				6.83483	5.44354e-07				6.83461	-2.92998e-06				6.83756	-4.08452e-05				6.8371	7.59484e-06				6.83688	-9.97094e-06
		6.84165	-2.75882e-05				6.83893	7.15543e-07				6.8387	-2.75734e-06				6.84165	-4.1004e-05				6.8412	7.7839e-06				6.84097	-1.00966e-05
		6.84575	-2.77931e-05				6.84302	8.62983e-07				6.8428	-2.60433e-06				6.84575	-4.10895e-05				6.84529	7.70116e-06				6.84507	-1.02544e-05
		6.84984	-2.79946e-05				6.84712	9.73033e-07				6.84689	-2.49574e-06				6.84984	-4.11284e-05				6.84939	7.46061e-06				6.84916	-1.04498e-05
		6.85394	-2.80999e-05				6.85121	1.02255e-06				6.85099	-2.36274e-06				6.85394	-4.11468e-05				6.85348	7.09584e-06				6.85326	-1.06688e-05
		6.85803	-2.81239e-05				6.85531	9.61594e-07				6.85508	-2.21051e-06				6.85803	-4.1152e-05				6.85758	6.57199e-06				6.85735	-1.09037e-05
		6.86213	-2.80627e-05				6.8594	7.70947e-07				6.85918	-2.07438e-06				6.86213	-4.11398e-05				6.86167	5.9423e-06				6.86145	-1.11306e-05
		6.86622	-2.79498e-05				6.8635	4.54856e-07				6.86327	-1.96124e-06				6.86622	-4.11215e-05				6.86577	5.26987e-06				6.86554	-1.1329e-05
		6.87032	-2.78263e-05				6.86759	6.25929e-08				6.86737	-1.94427e-06				6.87032	-4.11709e-05				6.86986	4.54573e-06				6.86964	-1.14928e-05
		6.87441	-2.77015e-05				6.87169	-1.02014e-07				6.87146	-1.97496e-06				6.87441	-4.13141e-05				6.87396	3.78109e-06				6.87373	-1.16644e-05
		6.87851	-2.74733e-05				6.87578	-7.696e-08				6.87556	-2.01744e-06				6.87851	-4.16732e-05				6.87805	3.14884e-06				6.87783	-1.18618e-05
		6.8826	-2.71972e-05				6.87988	4.29906e-08				6.87965	-2.08197e-06				6.8826	-4.20187e-05				6.88215	2.7401e-06				6.88192	-1.21238e-05
		6.8867	-2.68688e-05				6.88397	2.65967e-07				6.88375	-2.19364e-06				6.8867	-4.20093e-05				6.88624	2.58664e-06				6.88602	-1.24354e-05
		6.89079	-2.64695e-05				6.88807	5.08693e-07				6.88784	-2.36177e-06				6.89079	-4.18705e-05				6.89034	2.57631e-06				6.89011	-1.27811e-05
		6.89489	-2.6025e-05				6.89216	7.31906e-07				6.89194	-2.33566e-06				6.89489	-4.19104e-05				6.89443	2.65196e-06				6.89421	-1.3282e-05
		6.89898	-2.55995e-05				6.89626	9.16036e-07				6.89603	-2.01129e-06				6.89898	-4.20572e-05				6.89852	2.74914e-06				6.8983	-1.36996e-05
		6.90308	-2.52148e-05				6.90035	1.03469e-06				6.90013	-1.55724e-06				6.90308	-4.21049e-05				6.90262	2.83845e-06				6.90239	-1.39434e-05
		6.90717	-2.4891e-05				6.90445	1.05568e-06				6.90422	-1.08897e-06				6.90717	-4.2073e-05				6.90671	2.91953e-06				6.90649	-1.4063e-05
		6.91127	-2.46954e-05				6.90854	9.72458e-07				6.90832	-6.55791e-07				6.91127	-4.19992e-05				6.91081	2.96092e-06				6.91058	-1.3869e-05
		6.91536	-2.44201e-05				6.91264	6.01615e-07				6.91241	-2.69325e-07				6.91536	-4.19102e-05				6.9149	2.82662e-06				6.91468	-1.32139e-05
		6.91946	-2.41105e-05				6.91673	1.2762e-07				6.91651	1.92408e-08				6.91946	-4.18419e-05				6.919	2.62578e-06				6.91877	-1.24272e-05
		6.92355	-2.38304e-05				6.92082	-2.73633e-07				6.9206	3.38495e-07				6.92355	-4.18039e-05				6.92309	2.40804e-06				6.92287	-1.16638e-05
		6.92765	-2.35944e-05				6.92492	-5.1795e-07				6.92469	7.69502e-07				6.92765	-4.19271e-05				6.92719	2.06487e-06				6.92696	-1.09998e-05
		6.93174	-2.35098e-05				6.92901	-6.67956e-07				6.92879	1.25017e-06				6.93174	-4.2082e-05				6.93128	1.72692e-06				6.93106	-1.04637e-05
		6.93584	-2.36594e-05				6.93311	-7.6446e-07				6.93288	1.6085e-06				6.93584	-4.1991e-05				6.93538	1.44998e-06				6.93515	-1.01136e-05
		6.93993	-2.39069e-05				6.9372	-8.0499e-07				6.93698	1.78945e-06				6.93993	-4.16704e-05				6.93947	1.22311e-06				6.93925	-9.92776e-06
		6.94403	-2.41948e-05				6.9413	-8.01842e-07				6.94107	1.66473e-06				6.94403	-4.12993e-05				6.94357	1.07459e-06				6.94334	-9.77667e-06
		6.94812	-2.44686e-05				6.94539	-8.17056e-07				6.94517	1.4019e-06				6.94812	-4.09011e-05				6.94766	9.16513e-07				6.94744	-9.62819e-06
		6.95222	-2.45582e-05				6.94949	-8.73519e-07				6.94926	1.1406e-06				6.95221	-4.04293e-05				6.95176	7.06823e-07				6.95153	-9.48871e-06
		6.95631	-2.44828e-05				6.95358	-1.07869e-06				6.95336	8.97952e-07				6.95631	-3.99647e-05				6.95585	3.71521e-07				6.95563	-9.3557e-06
		6.96041	-2.43995e-05				6.95768	-1.19631e-06				6.95745	6.90508e-07				6.9604	-3.95471e-05				6.95995	-6.11005e-08				6.95972	-9.23704e-06
		6.9645	-2.43592e-05				6.96177	-1.07224e-06				6.96155	6.32413e-07				6.9645	-3.92393e-05				6.96404	-4.75016e-07				6.96382	-9.13593e-06
		6.9686	-2.43861e-05				6.96587	-7.99663e-07				6.96564	8.00559e-07				6.96859	-3.90344e-05				6.96814	-8.31237e-07				6.96791	-9.01326e-06
		6.97269	-2.46244e-05				6.96996	-4.90674e-07				6.96974	1.26135e-06				6.97269	-3.89144e-05				6.97223	-1.14579e-06				6.97201	-8.86378e-06
		6.97679	-2.50144e-05				6.97406	-2.22579e-07				6.97383	1.76116e-06				6.97678	-3.90746e-05				6.97633	-1.4402e-06				6.9761	-8.7049e-06
		6.98088	-2.54276e-05				6.97815	-1.42921e-08				6.97793	2.1817e-06				6.98088	-3.94763e-05				6.98042	-1.72148e-06				6.9802	-8.57322e-06
		6.98498	-2.5831e-05				6.98225	1.56771e-07				6.98202	2.48473e-06				6.98497	-3.97244e-05				6.98452	-1.99947e-06				6.98429	-8.48092e-06
		6.98907	-2.62529e-05				6.98634	2.65832e-07				6.98612	2.67581e-06				6.98907	-3.98478e-05				6.98861	-2.2781e-06				6.98839	-8.35532e-06
		6.99317	-2.68952e-05				6.99044	3.08924e-07				6.99021	2.72267e-06				6.99316	-3.99422e-05				6.99271	-2.64516e-06				6.99248	-8.19783e-06
		6.99726	-2.77049e-05				6.99453	2.93232e-07				6.99431	2.63498e-06				6.99726	-4.0016e-05				6.9968	-3.0352e-06				6.99658	-8.10914e-06
		7.00136	-2.85123e-05				6.99863	1.22089e-07				6.9984	2.4811e-06				7.00135	-4.0048e-05				7.0009	-3.41011e-06				7.00067	-8.12293e-06
		7.00545	-2.90821e-05				7.00272	-3.07635e-07				7.0025	2.28723e-06				7.00545	-4.00291e-05				7.00499	-3.77361e-06				7.00477	-8.14126e-06
		7.00955	-2.94672e-05				7.00682	-9.54123e-07				7.00659	2.19359e-06				7.00954	-3.99619e-05				7.00909	-4.03609e-06				7.00886	-8.14402e-06
		7.01364	-2.97319e-05				7.01091	-1.64239e-06				7.01069	2.16062e-06				7.01364	-3.9872e-05				7.01318	-4.22655e-06				7.01296	-8.14108e-06
		7.01774	-2.98224e-05				7.01501	-2.30946e-06				7.01478	2.13187e-06				7.01773	-3.97816e-05				7.01728	-4.40133e-06				7.01705	-8.09253e-06
		7.02183	-2.98334e-05				7.0191	-2.86718e-06				7.01888	2.10212e-06				7.02183	-3.97233e-05				7.02137	-4.57216e-06				7.02115	-7.78047e-06
		7.02592	-2.98345e-05				7.0232	-3.08735e-06				7.02297	2.00294e-06				7.02592	-3.97074e-05				7.02547	-4.70979e-06				7.02524	-7.38595e-06
		7.03002	-2.98333e-05				7.02729	-2.84624e-06				7.02707	1.66896e-06				7.03002	-3.97592e-05				7.02956	-4.81816e-06				7.02934	-7.02558e-06
		7.03411	-2.98047e-05				7.03139	-2.19663e-06				7.03116	1.39581e-06				7.03411	-3.97579e-05				7.03366	-4.90547e-06				7.03343	-6.73125e-06
		7.03821	-2.95283e-05				7.03548	-1.41926e-06				7.03526	1.52056e-06				7.03821	-3.97064e-05				7.03775	-4.95254e-06				7.03753	-6.52253e-06
		7.0423	-2.91363e-05				7.03958	-6.84084e-07				7.03935	1.79306e-06				7.0423	-3.96319e-05				7.04185	-5.0278e-06				7.04162	-6.39818e-06
		7.0464	-2.87114e-05				7.04367	-1.48993e-08				7.04345	2.04237e-06				7.0464	-3.94259e-05				7.04594	-5.16264e-06				7.04572	-6.35357e-06
		7.05049	-2.82348e-05				7.04777	5.53992e-07				7.04754	2.25816e-06				7.05049	-3.91896e-05				7.05004	-5.44235e-06				7.04981	-6.4061e-06
		7.05459	-2.7775e-05				7.05186	8.00778e-07				7.05164	2.29206e-06				7.05459	-3.89871e-05				7.05413	-5.92606e-06				7.05391	-6.38659e-06
		7.05868	-2.73626e-05				7.05596	6.31414e-07				7.05573	2.18047e-06				7.05868	-3.88774e-05				7.05823	-6.46207e-06				7.058	-6.29402e-06
		7.06278	-2.70669e-05				7.06005	1.82808e-07				7.05983	2.02618e-06				7.06278	-3.89254e-05				7.06232	-6.98057e-06				7.0621	-6.18138e-06
		7.06687	-2.70372e-05				7.06415	-4.84334e-07				7.06392	1.83638e-06				7.06687	-3.90336e-05				7.06642	-7.4784e-06				7.06619	-6.07818e-06
		7.07097	-2.72107e-05				7.06824	-1.2609e-06				7.06802	1.67518e-06				7.07097	-3.91517e-05				7.07051	-8.0496e-06				7.07029	-5.99292e-06
		7.07506	-2.74552e-05				7.07234	-1.76695e-06				7.07211	1.5962e-06				7.07506	-3.92904e-05				7.07461	-8.70719e-06				7.07438	-5.95047e-06
		7.07916	-2.76521e-05				7.07643	-1.90777e-06				7.07621	1.63277e-06				7.07916	-3.94361e-05				7.0787	-9.42226e-06				7.07848	-6.02218e-06
		7.08325	-2.77522e-05				7.08053	-1.94107e-06				7.0803	1.87948e-06				7.08325	-3.95076e-05				7.0828	-1.01396e-05				7.08257	-6.22915e-06
		7.08735	-2.78158e-05				7.08462	-1.92687e-06				7.0844	2.27461e-06				7.08735	-3.95298e-05				7.08689	-1.08389e-05				7.08667	-6.44999e-06
		7.09144	-2.78724e-05				7.08872	-1.81093e-06				7.08849	2.66111e-06				7.09144	-3.95414e-05				7.09098	-1.14536e-05				7.09076	-6.5338e-06
		7.09554	-2.78229e-05				7.09281	-1.62981e-06				7.09259	2.99111e-06				7.09554	-3.95957e-05				7.09508	-1.19585e-05				7.09485	-6.53356e-06
		7.09963	-2.76922e-05				7.09691	-1.54256e-06				7.09668	3.24457e-06				7.09963	-3.97109e-05				7.09917	-1.23597e-05				7.09895	-6.52286e-06
		7.10373	-2.75686e-05				7.101	-1.60298e-06				7.10078	3.43491e-06				7.10373	-3.98687e-05				7.10327	-1.27011e-05				7.10304	-6.4557e-06
		7.10782	-2.74765e-05				7.1051	-1.71557e-06				7.10487	3.62033e-06				7.10782	-4.00909e-05				7.10736	-1.30204e-05				7.10714	-6.27135e-06
		7.11192	-2.75082e-05				7.10919	-1.89608e-06				7.10896	3.8061e-06				7.11192	-4.03876e-05				7.11146	-1.33267e-05				7.11123	-6.01105e-06
		7.11601	-2.75522e-05				7.11328	-2.20335e-06				7.11306	3.98546e-06				7.11601	-4.06767e-05				7.11555	-1.36292e-05				7.11533	-5.74086e-06
		7.12011	-2.75791e-05				7.11738	-2.53327e-06				7.11715	4.18203e-06				7.12011	-4.09554e-05				7.11965	-1.3919e-05				7.11942	-5.48341e-06
		7.1242	-2.7605e-05				7.12147	-2.83468e-06				7.12125	4.36283e-06				7.1242	-4.12376e-05				7.12374	-1.41262e-05				7.12352	-5.24007e-06
		7.1283	-2.76653e-05				7.12557	-3.10919e-06				7.12534	4.51032e-06				7.1283	-4.14933e-05				7.12784	-1.42547e-05				7.12761	-4.86881e-06
		7.13239	-2.78815e-05				7.12966	-3.35831e-06				7.12944	4.55454e-06				7.13239	-4.16999e-05				7.13193	-1.43687e-05				7.13171	-4.38218e-06
		7.13649	-2.80217e-05				7.13376	-3.51591e-06				7.13353	4.40499e-06				7.13649	-4.18851e-05				7.13603	-1.449e-05				7.1358	-3.78708e-06
		7.14058	-2.80961e-05				7.13785	-3.47062e-06				7.13763	4.1819e-06				7.14058	-4.19657e-05				7.14012	-1.47104e-05				7.1399	-3.1313e-06
		7.14468	-2.79897e-05				7.14195	-3.34193e-06				7.14172	3.95261e-06				7.14467	-4.19629e-05				7.14422	-1.50028e-05				7.14399	-2.44211e-06
		7.14877	-2.77799e-05				7.14604	-3.19059e-06				7.14582	3.67278e-06				7.14877	-4.19068e-05				7.14831	-1.53116e-05				7.14809	-1.7326e-06
		7.15287	-2.75355e-05				7.15014	-2.98242e-06				7.14991	3.38729e-06				7.15286	-4.18175e-05				7.15241	-1.54113e-05				7.15218	-1.04328e-06
		7.15696	-2.72207e-05				7.15423	-2.75707e-06				7.15401	3.12382e-06				7.15696	-4.17226e-05				7.1565	-1.5287e-05				7.15628	-4.36517e-07
		7.16106	-2.68903e-05				7.15833	-2.61899e-06				7.1581	2.88393e-06				7.16105	-4.16309e-05				7.1606	-1.50408e-05				7.16037	7.11536e-08
		7.16515	-2.65749e-05				7.16242	-2.599e-06				7.1622	2.67832e-06				7.16515	-4.15187e-05				7.16469	-1.46594e-05				7.16447	4.50161e-07
		7.16925	-2.61491e-05				7.16652	-2.58784e-06				7.16629	2.59617e-06				7.16924	-4.14121e-05				7.16879	-1.41708e-05				7.16856	6.29965e-07
		7.17334	-2.56646e-05				7.17061	-2.552e-06				7.17039	2.57428e-06				7.17334	-4.13265e-05				7.17288	-1.36647e-05				7.17266	6.4328e-07
		7.17744	-2.52152e-05				7.17471	-2.49815e-06				7.17448	2.53901e-06				7.17743	-4.13552e-05				7.17698	-1.31805e-05				7.17675	3.44619e-07
		7.18153	-2.48196e-05				7.1788	-2.2557e-06				7.17858	2.4784e-06				7.18153	-4.15659e-05				7.18107	-1.27684e-05				7.18085	-5.79057e-08
		7.18563	-2.4524e-05				7.1829	-1.80018e-06				7.18267	2.38169e-06				7.18562	-4.19249e-05				7.18517	-1.24455e-05				7.18494	-4.40887e-07
		7.18972	-2.42919e-05				7.18699	-1.2778e-06				7.18677	2.29445e-06				7.18972	-4.2322e-05				7.18926	-1.20955e-05				7.18904	-8.08029e-07
		7.19382	-2.40967e-05				7.19109	-7.78533e-07				7.19086	2.24571e-06				7.19381	-4.27175e-05				7.19336	-1.17243e-05				7.19313	-1.11538e-06
		7.19791	-2.39579e-05				7.19518	-3.16522e-07				7.19496	2.27755e-06				7.19791	-4.31507e-05				7.19745	-1.13561e-05				7.19723	-1.25943e-06
		7.20201	-2.38792e-05				7.19928	2.38536e-08				7.19905	2.39508e-06				7.202	-4.3404e-05				7.20155	-1.09942e-05				7.20132	-1.32032e-06
		7.2061	-2.38344e-05				7.20337	2.70925e-07				7.20315	2.73091e-06				7.2061	-4.35315e-05				7.20564	-1.06582e-05				7.20542	-1.38045e-06
		7.2102	-2.3896e-05				7.20747	4.82898e-07				7.20724	3.25325e-06				7.21019	-4.36043e-05				7.20974	-1.03546e-05				7.20951	-1.45308e-06
		7.21429	-2.40952e-05				7.21156	6.27503e-07				7.21134	3.84442e-06				7.21429	-4.34848e-05				7.21383	-9.96294e-06				7.21361	-1.80423e-06
		7.21838	-2.44807e-05				7.21566	6.20712e-07				7.21543	4.43465e-06				7.21838	-4.33023e-05				7.21793	-9.54279e-06				7.2177	-2.3951e-06
		7.22248	-2.50483e-05				7.21975	5.30689e-07				7.21953	5.00885e-06				7.22248	-4.31395e-05				7.22202	-9.14256e-06				7.2218	-3.05594e-06
		7.22657	-2.57849e-05				7.22385	4.20851e-07				7.22362	5.51711e-06				7.22657	-4.30416e-05				7.22612	-8.61098e-06				7.22589	-3.89543e-06
		7.23067	-2.63774e-05				7.22794	3.00902e-07				7.22772	5.94079e-06				7.23067	-4.30286e-05				7.23021	-7.91091e-06				7.22999	-4.73051e-06
		7.23476	-2.65968e-05				7.23204	1.39662e-07				7.23181	6.22766e-06				7.23476	-4.30811e-05				7.23431	-7.11009e-06				7.23408	-5.43806e-06
		7.23886	-2.6503e-05				7.23613	-5.9539e-08				7.23591	6.43901e-06				7.23886	-4.30877e-05				7.2384	-6.29225e-06				7.23818	-6.07236e-06
		7.24295	-2.60986e-05				7.24023	-1.1772e-07				7.24	6.74066e-06				7.24295	-4.28777e-05				7.2425	-5.42909e-06				7.24227	-6.66141e-06
		7.24705	-2.55483e-05				7.24432	-1.03192e-07				7.2441	7.08604e-06				7.24705	-4.25899e-05				7.24659	-4.44004e-06				7.24637	-7.20769e-06
		7.25114	-2.4975e-05				7.24842	-7.92028e-08				7.24819	7.36531e-06				7.25114	-4.22838e-05				7.25069	-3.35993e-06				7.25046	-7.72946e-06
		7.25524	-2.44197e-05				7.25251	-1.66056e-08				7.25229	7.55379e-06				7.25524	-4.20107e-05				7.25478	-2.32448e-06				7.25456	-8.23502e-06
		7.25933	-2.38912e-05				7.25661	7.5743e-08				7.25638	7.58497e-06				7.25933	-4.17958e-05				7.25888	-1.37826e-06				7.25865	-8.68856e-06
		7.26343	-2.3161e-05				7.2607	1.77788e-07				7.26048	7.41551e-06				7.26343	-4.15812e-05				7.26297	-5.44746e-07				7.26275	-9.03405e-06
		7.26752	-2.22168e-05				7.2648	1.87091e-07				7.26457	7.05257e-06				7.26752	-4.13427e-05				7.26707	-4.36941e-08				7.26684	-9.30103e-06
		7.27162	-2.1226e-05				7.26889	6.59984e-08				7.26867	6.46054e-06				7.27162	-4.10953e-05				7.27116	1.87361e-07				7.27094	-9.51235e-06
		7.27571	-2.02886e-05				7.27299	-9.11321e-08				7.27276	5.77984e-06				7.27571	-4.07396e-05				7.27526	3.18707e-07				7.27503	-9.49856e-06
		7.27981	-1.94206e-05				7.27708	-2.44082e-07				7.27686	5.21609e-06				7.27981	-4.03329e-05				7.27935	4.40942e-07				7.27912	-9.39112e-06
		7.2839	-1.86419e-05				7.28118	-4.08542e-07				7.28095	4.82221e-06				7.2839	-3.98558e-05				7.28344	7.11611e-07				7.28322	-9.28046e-06
		7.288	-1.79581e-05				7.28527	-4.56844e-07				7.28505	4.4838e-06				7.288	-3.93283e-05				7.28754	1.23421e-06				7.28731	-8.95057e-06
		7.29209	-1.76503e-05				7.28937	-3.58043e-07				7.28914	4.15176e-06				7.29209	-3.87728e-05				7.29163	2.00676e-06				7.29141	-8.51742e-06
		7.29619	-1.75664e-05				7.29346	-2.19311e-07				7.29324	3.79948e-06				7.29619	-3.81328e-05				7.29573	2.96706e-06				7.2955	-8.07383e-06
		7.30028	-1.75055e-05				7.29755	-9.70778e-08				7.29733	3.44207e-06				7.30028	-3.72979e-05				7.29982	3.9903e-06				7.2996	-7.6219e-06
		7.30438	-1.74303e-05				7.30165	3.04383e-09				7.30142	3.09101e-06				7.30438	-3.63078e-05				7.30392	4.99713e-06				7.30369	-7.1857e-06
		7.30847	-1.73267e-05				7.30574	4.31491e-08				7.30552	2.85707e-06				7.30847	-3.52954e-05				7.30801	5.82017e-06				7.30779	-6.77439e-06
		7.31257	-1.71903e-05				7.30984	9.93274e-10				7.30961	2.75002e-06				7.31257	-3.43333e-05				7.31211	6.40248e-06				7.31188	-6.36495e-06
		7.31666	-1.69092e-05				7.31393	-2.2243e-07				7.31371	2.77278e-06				7.31666	-3.34318e-05				7.3162	6.98053e-06				7.31598	-5.9478e-06
		7.32076	-1.622e-05				7.31803	-5.09285e-07				7.3178	2.95333e-06				7.32076	-3.25983e-05				7.3203	7.56315e-06				7.32007	-5.41394e-06
		7.32485	-1.5199e-05				7.32212	-7.46269e-07				7.3219	3.18448e-06				7.32485	-3.18364e-05				7.32439	7.89437e-06				7.32417	-4.62144e-06
		7.32895	-1.39799e-05				7.32622	-9.1715e-07				7.32599	3.35831e-06				7.32894	-3.10026e-05				7.32849	8.0258e-06				7.32826	-3.62481e-06
		7.33304	-1.27227e-05				7.33031	-1.00922e-06				7.33009	3.45286e-06				7.33304	-3.00174e-05				7.33258	8.12676e-06				7.33236	-2.52618e-06
		7.33714	-1.15043e-05				7.33441	-1.04966e-06				7.33418	3.13025e-06				7.33713	-2.8934e-05				7.33668	8.22545e-06				7.33645	-1.44704e-06
		7.34123	-1.03523e-05				7.3385	-1.05449e-06				7.33828	2.47948e-06				7.34123	-2.77029e-05				7.34077	8.31436e-06				7.34055	-4.34801e-07
		7.34533	-9.27277e-06				7.3426	-9.71436e-07				7.34237	1.75052e-06				7.34532	-2.6287e-05				7.34487	8.3548e-06				7.34464	5.107e-07
		7.34942	-8.30218e-06				7.34669	-6.81668e-07				7.34647	1.0078e-06				7.34942	-2.48355e-05				7.34896	8.37277e-06				7.34874	1.32561e-06
		7.35352	-7.45781e-06				7.35079	-2.69015e-07				7.35056	3.48392e-07				7.35351	-2.34513e-05				7.35306	8.67425e-06				7.35283	1.9981e-06
		7.35761	-6.73497e-06				7.35488	1.77539e-07				7.35466	-1.71495e-07				7.35761	-2.21364e-05				7.35715	9.3426e-06				7.35693	2.68159e-06
		7.36171	-6.25951e-06				7.35898	5.51088e-07				7.35875	-5.91914e-07				7.3617	-2.08578e-05				7.36125	1.02043e-05				7.36102	3.55888e-06
		7.3658	-5.78896e-06				7.36307	8.15603e-07				7.36285	-9.36233e-07				7.3658	-1.95486e-05				7.36534	1.13304e-05				7.36512	4.54306e-06
		7.3699	-5.17536e-06				7.36717	9.18344e-07				7.36694	-1.14934e-06				7.36989	-1.82274e-05				7.36944	1.25461e-05				7.36921	5.63081e-06
		7.37399	-4.49844e-06				7.37126	8.15235e-07				7.37104	-1.25271e-06				7.37399	-1.68557e-05				7.37353	1.37484e-05				7.37331	6.87464e-06
		7.37809	-3.76479e-06				7.37536	6.49435e-07				7.37513	-1.31898e-06				7.37808	-1.54778e-05				7.37763	1.49351e-05				7.3774	8.1287e-06
		7.38218	-2.84136e-06				7.37945	5.33351e-07				7.37923	-1.31472e-06				7.38218	-1.41231e-05				7.38172	1.60824e-05				7.3815	9.49082e-06
		7.38628	-1.82351e-06				7.38355	4.43737e-07				7.38332	-1.21341e-06				7.38627	-1.27539e-05				7.38582	1.7182e-05				7.38559	1.1025e-05
		7.39037	-7.77167e-07				7.38764	3.64092e-07				7.38742	-1.11403e-06				7.39037	-1.12901e-05				7.38991	1.83131e-05				7.38969	1.27504e-05
		7.39447	2.62975e-07				7.39174	3.60076e-07				7.39151	-1.05851e-06				7.39446	-9.67027e-06				7.39401	1.95858e-05				7.39378	1.44677e-05
		7.39856	1.26617e-06				7.39583	4.14008e-07				7.39561	-1.07115e-06				7.39856	-8.00853e-06				7.3981	2.08253e-05				7.39788	1.60852e-05
		7.40266	2.22717e-06				7.39993	4.0473e-07				7.3997	-1.22677e-06				7.40265	-6.39047e-06				7.4022	2.19448e-05				7.40197	1.76072e-05
		7.40675	3.26561e-06				7.40402	2.92135e-07				7.4038	-1.39993e-06				7.40675	-4.9714e-06				7.40629	2.29066e-05				7.40607	1.90151e-05
		7.41084	4.4099e-06				7.40812	1.28946e-07				7.40789	-1.54659e-06				7.41084	-3.80369e-06				7.41039	2.38538e-05				7.41016	2.0305e-05
		7.41494	5.5538e-06				7.41221	-2.86316e-09				7.41199	-1.67758e-06				7.41494	-2.81259e-06				7.41448	2.49279e-05				7.41426	2.17905e-05
		7.41903	6.64068e-06				7.41631	-1.43297e-07				7.41608	-1.72152e-06				7.41903	-1.87897e-06				7.41858	2.61407e-05				7.41835	2.34386e-05
		7.42313	7.66657e-06				7.4204	-3.20097e-07				7.42018	-1.61668e-06				7.42313	-9.63368e-07				7.42267	2.75757e-05				7.42245	2.51719e-05
		7.42722	8.61047e-06				7.4245	-4.85398e-07				7.42427	-1.32868e-06				7.42722	-1.16618e-08				7.42677	2.935e-05				7.42654	2.6904e-05
		7.43132	9.70999e-06				7.42859	-6.34644e-07				7.42837	-8.80342e-07				7.43132	1.25655e-06				7.43086	3.12746e-05				7.43064	2.85804e-05
		7.43541	1.11069e-05				7.43269	-7.82687e-07				7.43246	-4.15074e-07				7.43541	2.77548e-06				7.43496	3.32493e-05				7.43473	3.02014e-05
		7.43951	1.27652e-05				7.43678	-9.32775e-07				7.43656	1.19232e-08				7.43951	4.65799e-06				7.43905	3.54826e-05				7.43883	3.18021e-05
		7.4436	1.4749e-05				7.44088	-8.21823e-07				7.44065	3.46481e-07				7.4436	6.65079e-06				7.44315	3.78173e-05				7.44292	3.34944e-05
		7.4477	1.69947e-05				7.44497	-5.57096e-07				7.44475	6.46132e-07				7.4477	8.6074e-06				7.44724	4.00572e-05				7.44702	3.54617e-05
		7.45179	1.93039e-05				7.44907	-2.38404e-07				7.44884	9.54927e-07				7.45179	1.05406e-05				7.45134	4.21691e-05				7.45111	3.75745e-05
		7.45589	2.16849e-05				7.45316	1.04729e-07				7.45294	1.28946e-06				7.45589	1.25703e-05				7.45543	4.4146e-05				7.45521	3.96399e-05
		7.45998	2.41908e-05				7.45726	4.28537e-07				7.45703	1.73019e-06				7.45998	1.466e-05				7.45953	4.60304e-05				7.4593	4.15959e-05
		7.46408	2.67606e-05				7.46135	7.20727e-07				7.46113	2.32322e-06				7.46408	1.68246e-05				7.46362	4.78047e-05				7.4634	4.34189e-05
		7.46817	2.92666e-05				7.46545	9.10042e-07				7.46522	3.20399e-06				7.46817	1.91462e-05				7.46772	4.94571e-05				7.46749	4.51068e-05
		7.47227	3.16296e-05				7.46954	1.10311e-06				7.46932	4.12329e-06				7.47227	2.16433e-05				7.47181	5.08652e-05				7.47158	4.66317e-05
		7.47636	3.38399e-05				7.47364	1.44972e-06				7.47341	4.95064e-06				7.47636	2.41519e-05				7.4759	5.20997e-05				7.47568	4.80794e-05
		7.48046	3.59192e-05				7.47773	1.87348e-06				7.47751	5.65598e-06				7.48046	2.67525e-05				7.48	5.33881e-05				7.47977	4.96379e-05
		7.48455	3.78805e-05				7.48183	2.29833e-06				7.4816	6.22816e-06				7.48455	2.95834e-05				7.48409	5.482e-05				7.48387	5.14157e-05
		7.48865	3.96315e-05				7.48592	2.68305e-06				7.48569	6.7485e-06				7.48865	3.2729e-05				7.48819	5.62659e-05				7.48796	5.34202e-05
		7.49274	4.14328e-05				7.49001	3.01652e-06				7.48979	7.23903e-06				7.49274	3.61367e-05				7.49228	5.77362e-05				7.49206	5.57379e-05
		7.49684	4.35265e-05				7.49411	3.27116e-06				7.49388	7.6952e-06				7.49684	3.951e-05				7.49638	5.91843e-05				7.49615	5.8206e-05
		7.50093	4.59739e-05				7.4982	3.30929e-06				7.49798	8.20114e-06				7.50093	4.29153e-05				7.50047	6.05316e-05				7.50025	6.07083e-05
		7.50503	4.87407e-05				7.5023	3.23826e-06				7.50207	8.7238e-06				7.50503	4.62158e-05				7.50457	6.17634e-05				7.50434	6.33353e-05
		7.50912	5.17271e-05				7.50639	3.12784e-06				7.50617	9.23311e-06				7.50912	4.93243e-05				7.50866	6.29938e-05				7.50844	6.59896e-05
		7.51322	5.48381e-05				7.51049	2.90308e-06				7.51026	9.72706e-06				7.51322	5.22302e-05				7.51276	6.43649e-05				7.51253	6.87403e-05
		7.51731	5.81039e-05				7.51458	2.51296e-06				7.51436	1.01965e-05				7.51731	5.52472e-05				7.51685	6.58159e-05				7.51663	7.15797e-05
		7.52141	6.14797e-05				7.51868	1.99655e-06				7.51845	1.06389e-05				7.5214	5.85522e-05				7.52095	6.72211e-05				7.52072	7.4452e-05
		7.5255	6.48131e-05				7.52277	1.43837e-06				7.52255	1.11881e-05				7.5255	6.19463e-05				7.52504	6.85456e-05				7.52482	7.7475e-05
		7.5296	6.7983e-05				7.52687	9.35792e-07				7.52664	1.18958e-05				7.52959	6.54331e-05				7.52914	6.97929e-05				7.52891	8.0705e-05
		7.53369	7.09673e-05				7.53096	4.94931e-07				7.53074	1.27235e-05				7.53369	6.91747e-05				7.53323	7.1152e-05				7.53301	8.40965e-05
		7.53779	7.37404e-05				7.53506	1.42905e-08				7.53483	1.36325e-05				7.53778	7.29514e-05				7.53733	7.25213e-05				7.5371	8.77487e-05
		7.54188	7.62838e-05				7.53915	-5.42907e-07				7.53893	1.4552e-05				7.54188	7.66473e-05				7.54142	7.3805e-05				7.5412	9.15198e-05
		7.54598	7.88632e-05				7.54325	-1.29681e-06				7.54302	1.5428e-05				7.54597	8.02913e-05				7.54552	7.49998e-05				7.54529	9.51912e-05
		7.55007	8.16152e-05				7.54734	-2.26624e-06				7.54712	1.62504e-05				7.55007	8.39348e-05				7.54961	7.61211e-05				7.54939	9.86644e-05
		7.55417	8.4592e-05				7.55144	-3.24977e-06				7.55121	1.69783e-05				7.55416	8.76162e-05				7.55371	7.7248e-05				7.55348	0.00010193
		7.55826	8.77903e-05				7.55553	-3.9788e-06				7.55531	1.75949e-05				7.55826	9.14672e-05				7.5578	7.85573e-05				7.55758	0.000104989
		7.56236	9.13955e-05				7.55963	-4.50102e-06				7.5594	1.81054e-05				7.56235	9.55686e-05				7.5619	8.01379e-05				7.56167	0.000107985
		7.56645	9.53512e-05				7.56372	-4.85168e-06				7.5635	1.8613e-05				7.56645	9.98517e-05				7.56599	8.19148e-05				7.56577	0.000111105
		7.57055	9.94063e-05				7.56782	-5.10282e-06				7.56759	1.91229e-05				7.57054	0.000104356				7.57009	8.37355e-05				7.56986	0.000114347
		7.57464	0.000103536				7.57191	-5.32373e-06				7.57169	1.95383e-05				7.57464	0.000109008				7.57418	8.54713e-05				7.57396	0.000117563
		7.57874	0.000107801				7.57601	-5.584e-06				7.57578	1.98295e-05				7.57873	0.000113621				7.57828	8.70927e-05				7.57805	0.000120898
		7.58283	0.000112234				7.5801	-5.90521e-06				7.57988	1.99724e-05				7.58283	0.000118114				7.58237	8.85518e-05				7.58215	0.000124427
		7.58693	0.000116724				7.5842	-6.1784e-06				7.58397	2.00154e-05				7.58692	0.000122436				7.58647	8.99718e-05				7.58624	0.000127993
		7.59102	0.00012118				7.58829	-6.28429e-06				7.58807	2.0032e-05				7.59102	0.000126574				7.59056	9.15185e-05				7.59034	0.000131453
		7.59512	0.000125591				7.59239	-6.34245e-06				7.59216	2.00431e-05				7.59511	0.000130512				7.59466	9.333e-05				7.59443	0.000134954
		7.59921	0.000129956				7.59648	-6.41842e-06				7.59626	2.00225e-05				7.59921	0.000134417				7.59875	9.54954e-05				7.59853	0.000138488
		7.6033	0.000134274				7.60058	-6.53001e-06				7.60035	2.00566e-05				7.6033	0.000138316				7.60285	9.79396e-05				7.60262	0.000141992
		7.6074	0.000138678				7.60467	-6.78653e-06				7.60445	2.01371e-05				7.6074	0.000142348				7.60694	0.000100593				7.60672	0.000145567
		7.61149	0.000143187				7.60877	-7.15741e-06				7.60854	2.02406e-05				7.61149	0.000146464				7.61104	0.000103231				7.61081	0.000149121
		7.61559	0.000147638				7.61286	-7.5794e-06				7.61264	2.03355e-05				7.61559	0.000150586				7.61513	0.000105764				7.61491	0.000152703
		7.61968	0.000151971				7.61696	-7.87526e-06				7.61673	2.04086e-05				7.61968	0.000154631				7.61923	0.000108382				7.619	0.000156498
		7.62378	0.000156211				7.62105	-7.93524e-06				7.62083	2.04186e-05				7.62378	0.000158559				7.62332	0.000111222				7.6231	0.000160512
		7.62787	0.00016047				7.62515	-7.91731e-06				7.62492	2.04871e-05				7.62787	0.00016249				7.62742	0.000114104				7.62719	0.000164641
		7.63197	0.000164665				7.62924	-7.83569e-06				7.62902	2.06016e-05				7.63197	0.000166548				7.63151	0.000117116				7.63129	0.00016897
		7.63606	0.0001691				7.63334	-7.69788e-06				7.63311	2.07016e-05				7.63606	0.000170592				7.63561	0.000120304				7.63538	0.000173599
		7.64016	0.00017387				7.63743	-7.52072e-06				7.63721	2.07757e-05				7.64016	0.000174542				7.6397	0.000123563				7.63948	0.000178168
		7.64425	0.000178875				7.64153	-7.23471e-06				7.6413	2.08221e-05				7.64425	0.000178624				7.6438	0.000126896				7.64357	0.000182636
		7.64835	0.000184118				7.64562	-6.8467e-06				7.6454	2.08354e-05				7.64835	0.000182868				7.64789	0.000130399				7.64767	0.000187145
		7.65244	0.000189379				7.64972	-6.33862e-06				7.64949	2.0815e-05				7.65244	0.000187147				7.65199	0.000134003				7.65176	0.000191581
		7.65654	0.000194611				7.65381	-5.81107e-06				7.65359	2.07927e-05				7.65654	0.000191473				7.65608	0.000137488				7.65586	0.000195869
		7.66063	0.000199817				7.65791	-5.31995e-06				7.65768	2.08465e-05				7.66063	0.000195888				7.66018	0.000140829				7.65995	0.00019996
		7.66473	0.000204819				7.662	-4.86603e-06				7.66178	2.09764e-05				7.66473	0.000200287				7.66427	0.000144273				7.66404	0.000204025
		7.66882	0.000209629				7.6661	-4.4713e-06				7.66587	2.1098e-05				7.66882	0.00020468				7.66836	0.000147893				7.66814	0.00020807
		7.67292	0.00021432				7.67019	-4.2134e-06				7.66997	2.11814e-05				7.67292	0.000208945				7.67246	0.000151499				7.67223	0.000212024
		7.67701	0.000219				7.67428	-4.03975e-06				7.67406	2.11905e-05				7.67701	0.000213025				7.67655	0.000155039				7.67633	0.000215918
		7.68111	0.000223517				7.67838	-3.8366e-06				7.67815	2.11417e-05				7.68111	0.000216902				7.68065	0.000158654				7.68042	0.000219884
		7.6852	0.000227897				7.68247	-3.59396e-06				7.68225	2.09456e-05				7.6852	0.000220654				7.68474	0.000162444				7.68452	0.000224217
		7.6893	0.00023255				7.68657	-3.37006e-06				7.68634	2.05233e-05				7.6893	0.000224393				7.68884	0.00016629				7.68861	0.000229016
		7.69339	0.000237623				7.69066	-3.18416e-06				7.69044	1.99181e-05				7.69339	0.000228398				7.69293	0.000170238				7.69271	0.000234073
		7.69749	0.00024294				7.69476	-3.08179e-06				7.69453	1.92295e-05				7.69749	0.000232755				7.69703	0.000174377				7.6968	0.000239241
		7.70158	0.000248512				7.69885	-2.96624e-06				7.69863	1.84133e-05				7.70158	0.000237224				7.70112	0.000178557				7.7009	0.00024445
		7.70568	0.000254269				7.70295	-2.82891e-06				7.70272	1.75614e-05				7.70568	0.000241613				7.70522	0.000182918				7.70499	0.000249533
		7.70977	0.000259943				7.70704	-2.69857e-06				7.70682	1.67553e-05				7.70977	0.000245936				7.70931	0.000187272				7.70909	0.000254379
		7.71387	0.000265594				7.71114	-2.57923e-06				7.71091	1.59674e-05				7.71386	0.000250196				7.71341	0.000191497				7.71318	0.000258977
		7.71796	0.000271196				7.71523	-2.48275e-06				7.71501	1.51804e-05				7.71796	0.000254488				7.7175	0.000195632				7.71728	0.000263364
		7.72206	0.000276696				7.71933	-2.41331e-06				7.7191	1.43252e-05				7.72205	0.000258964				7.7216	0.000199718				7.72137	0.000267729
		7.72615	0.000282205				7.72342	-2.42527e-06				7.7232	1.34446e-05				7.72615	0.000263504				7.72569	0.000203642				7.72547	0.000272358
		7.73025	0.000287712				7.72752	-2.58791e-06				7.72729	1.25704e-05				7.73024	0.000267995				7.72979	0.000207544				7.72956	0.000277124
		7.73434	0.000293274				7.73161	-2.71689e-06				7.73139	1.16981e-05				7.73434	0.000272641				7.73388	0.000211593				7.73366	0.000282028
		7.73844	0.000299118				7.73571	-2.76794e-06				7.73548	1.07825e-05				7.73843	0.000277426				7.73798	0.000215918				7.73775	0.000287156
		7.74253	0.00030515				7.7398	-2.77136e-06				7.73958	9.9181e-06				7.74253	0.000282238				7.74207	0.000220512				7.74185	0.000292291
		7.74663	0.000311507				7.7439	-2.61142e-06				7.74367	9.19799e-06				7.74662	0.000287134				7.74617	0.000225162				7.74594	0.000297364
		7.75072	0.000318155				7.74799	-2.36909e-06				7.74777	8.57339e-06				7.75072	0.000292152				7.75026	0.000229862				7.75004	0.000302571
		7.75482	0.000324643				7.75209	-2.14092e-06				7.75186	8.01185e-06				7.75481	0.00029727				7.75436	0.000234648				7.75413	0.000308011
		7.75891	0.000330913				7.75618	-1.94232e-06				7.75596	7.55114e-06				7.75891	0.000302438				7.75845	0.000239374				7.75823	0.000313564
		7.76301	0.00033717				7.76028	-1.98548e-06				7.76005	7.14768e-06				7.763	0.000307685				7.76255	0.000244008				7.76232	0.00031911
		7.7671	0.000343331				7.76437	-2.13962e-06				7.76415	6.75647e-06				7.7671	0.0003129				7.76664	0.000248508				7.76642	0.000324655
		7.7712	0.000349373				7.76847	-2.20749e-06				7.76824	6.36925e-06				7.77119	0.000318006				7.77074	0.000252806				7.77051	0.000330343
		7.77529	0.000355496				7.77256	-2.21763e-06				7.77234	5.82356e-06				7.77529	0.000322938				7.77483	0.00025689				7.77461	0.00033587
		7.77939	0.000361859				7.77666	-2.27664e-06				7.77643	5.07883e-06				7.77938	0.000327875				7.77893	0.000260967				7.7787	0.000341084
		7.78348	0.000368523				7.78075	-2.41423e-06				7.78053	4.29113e-06				7.78348	0.00033303				7.78302	0.000265152				7.7828	0.000346
		7.78758	0.000375333				7.78485	-2.63794e-06				7.78462	3.67929e-06				7.78757	0.000338249				7.78712	0.000269374				7.78689	0.000351113
		7.79167	0.000382232				7.78894	-2.84262e-06				7.78872	3.17155e-06				7.79167	0.000343446				7.79121	0.00027371				7.79099	0.000356425
		7.79576	0.000389108				7.79304	-2.95054e-06				7.79281	2.68688e-06				7.79576	0.000348677				7.79531	0.000278049				7.79508	0.000361746
		7.79986	0.000395864				7.79713	-2.99141e-06				7.79691	2.21617e-06				7.79986	0.000353887				7.7994	0.000282337				7.79918	0.000367124
		7.80395	0.000402515				7.80123	-3.02549e-06				7.801	1.63395e-06				7.80395	0.000358981				7.8035	0.000286793				7.80327	0.000372697
		7.80805	0.00040925				7.80532	-3.07051e-06				7.8051	9.37683e-07				7.80805	0.000364022				7.80759	0.000291326				7.80737	0.000378614
		7.81214	0.000415963				7.80942	-3.16141e-06				7.80919	3.1623e-07				7.81214	0.000369078				7.81169	0.000295735				7.81146	0.000384852
		7.81624	0.000422431				7.81351	-3.30027e-06				7.81329	-4.13404e-08				7.81624	0.000374148				7.81578	0.000300223				7.81556	0.000391024
		7.82033	0.000428827				7.81761	-3.45256e-06				7.81738	-2.85761e-07				7.82033	0.000379163				7.81988	0.000304801				7.81965	0.00039696
		7.82443	0.000435222				7.8217	-3.57396e-06				7.82148	-4.87685e-07				7.82443	0.000384135				7.82397	0.000309573				7.82375	0.000402902
		7.82852	0.000441669				7.8258	-3.67293e-06				7.82557	-6.96448e-07				7.82852	0.000389202				7.82807	0.000314385				7.82784	0.000408739
		7.83262	0.000448279				7.82989	-3.77748e-06				7.82967	-9.35866e-07				7.83262	0.00039431				7.83216	0.00031914				7.83194	0.000414413
		7.83671	0.000454777				7.83399	-3.89518e-06				7.83376	-1.28764e-06				7.83671	0.0003993				7.83626	0.000323713				7.83603	0.000420029
		7.84081	0.000461036				7.83808	-4.03236e-06				7.83786	-1.65159e-06				7.84081	0.000404111				7.84035	0.000328202				7.84013	0.000425628
		7.8449	0.000467266				7.84218	-4.19099e-06				7.84195	-1.97923e-06				7.8449	0.00040872				7.84445	0.000332739				7.84422	0.000431292
		7.849	0.000473584				7.84627	-4.53191e-06				7.84605	-2.27676e-06				7.849	0.000413234				7.84854	0.000337289				7.84832	0.000437081
		7.85309	0.000479955				7.85037	-4.7535e-06				7.85014	-2.4522e-06				7.85309	0.000417812				7.85264	0.000341832				7.85241	0.000443122
		7.85719	0.000486285				7.85446	-4.88478e-06				7.85424	-2.34186e-06				7.85719	0.000422548				7.85673	0.000346515				7.8565	0.000449312
		7.86128	0.000492369				7.85856	-5.15111e-06				7.85833	-2.06633e-06				7.86128	0.000427517				7.86082	0.000351436				7.8606	0.000455426
		7.86538	0.000498251				7.86265	-5.40625e-06				7.86242	-1.77302e-06				7.86538	0.000432762				7.86492	0.000356457				7.86469	0.000461453
		7.86947	0.000504154				7.86674	-5.56856e-06				7.86652	-1.49247e-06				7.86947	0.000438216				7.86901	0.000361467				7.86879	0.000467531
		7.87357	0.000510045				7.87084	-5.65634e-06				7.87061	-1.23982e-06				7.87357	0.000443698				7.87311	0.000366361				7.87288	0.000473674
		7.87766	0.000515964				7.87493	-5.61905e-06				7.87471	-1.02045e-06				7.87766	0.000449034				7.8772	0.000371204				7.87698	0.000479745
		7.88176	0.00052192				7.87903	-5.43743e-06				7.8788	-8.50183e-07				7.88176	0.000454126				7.8813	0.000376115				7.88107	0.000485612
		7.88585	0.000527909				7.88312	-5.18431e-06				7.8829	-7.44521e-07				7.88585	0.000458924				7.88539	0.000381183				7.88517	0.00049121
		7.88995	0.000534176				7.88722	-4.93465e-06				7.88699	-4.55693e-07				7.88995	0.000463425				7.88949	0.000386296				7.88926	0.000496627
		7.89404	0.000540683				7.89131	-4.70697e-06				7.89109	-7.22526e-09				7.89404	0.000467912				7.89358	0.00039134				7.89336	0.000501902
		7.89814	0.000547153				7.89541	-4.55722e-06				7.89518	4.93244e-07				7.89813	0.000472641				7.89768	0.000396443				7.89745	0.000507142
		7.90223	0.00055361				7.8995	-4.37683e-06				7.89928	1.023e-06				7.90223	0.000477612				7.90177	0.000401459				7.90155	0.000512556
		7.90633	0.00055996				7.9036	-4.15813e-06				7.90337	1.55304e-06				7.90632	0.000482792				7.90587	0.000406456				7.90564	0.000518102
		7.91042	0.000566052				7.90769	-3.92397e-06				7.90747	2.08215e-06				7.91042	0.000488067				7.90996	0.000411647				7.90974	0.000523634
		7.91452	0.000571825				7.91179	-3.70904e-06				7.91156	2.61509e-06				7.91451	0.000493301				7.91406	0.000416873				7.91383	0.000529094
		7.91861	0.00057728				7.91588	-3.52709e-06				7.91566	3.14614e-06				7.91861	0.000498552				7.91815	0.000422				7.91793	0.00053448
		7.92271	0.000582476				7.91998	-3.39252e-06				7.91975	3.6433e-06				7.9227	0.000503999				7.92225	0.000426987				7.92202	0.000539843
		7.9268	0.000587588				7.92407	-3.34795e-06				7.92385	4.09542e-06				7.9268	0.00050943				7.92634	0.000431876				7.92612	0.00054515
		7.9309	0.000592993				7.92817	-3.49684e-06				7.92794	4.45362e-06				7.93089	0.000514642				7.93044	0.000436802				7.93021	0.000550266
		7.93499	0.000598743				7.93226	-3.86887e-06				7.93204	4.73837e-06				7.93499	0.00051961				7.93453	0.000441858				7.93431	0.000555246
		7.93909	0.000604658				7.93636	-4.29459e-06				7.93613	4.90829e-06				7.93908	0.000524325				7.93863	0.00044704				7.9384	0.000560371
		7.94318	0.000610592				7.94045	-4.67511e-06				7.94023	5.18877e-06				7.94318	0.000528917				7.94272	0.000452336				7.9425	0.000565898
		7.94728	0.000616435				7.94455	-5.00097e-06				7.94432	5.68731e-06				7.94727	0.000533724				7.94682	0.000457715				7.94659	0.000572017
		7.95137	0.000622286				7.94864	-5.22653e-06				7.94842	6.40475e-06				7.95137	0.00053878				7.95091	0.000463049				7.95069	0.000578464
		7.95547	0.000628186				7.95274	-5.41346e-06				7.95251	7.16509e-06				7.95546	0.000544012				7.95501	0.000468317				7.95478	0.000585022
		7.95956	0.000634174				7.95683	-5.59791e-06				7.95661	7.88772e-06				7.95956	0.00054946				7.9591	0.000473584				7.95888	0.00059163
		7.96366	0.000640233				7.96093	-5.7939e-06				7.9607	8.49129e-06				7.96365	0.000554963				7.9632	0.000478828				7.96297	0.000598208
		7.96775	0.000646438				7.96502	-6.02378e-06				7.9648	8.9466e-06				7.96775	0.000560537				7.96729	0.000484068				7.96707	0.000604736
		7.97185	0.000652772				7.96912	-6.23072e-06				7.96889	9.03202e-06				7.97184	0.000566277				7.97139	0.000489423				7.97116	0.000611152
		7.97594	0.000658988				7.97321	-6.43384e-06				7.97299	8.88333e-06				7.97594	0.000572087				7.97548	0.000494845				7.97526	0.000617311
		7.98004	0.000664992				7.97731	-6.65315e-06				7.97708	8.66001e-06				7.98003	0.000577781				7.97958	0.000500185				7.97935	0.000623175
		7.98413	0.000670737				7.9814	-6.91509e-06				7.98118	8.43227e-06				7.98413	0.000583261				7.98367	0.000505526				7.98345	0.000628888
		7.98822	0.000676212				7.9855	-7.34379e-06				7.98527	8.27354e-06				7.98822	0.00058854				7.98777	0.000510899				7.98754	0.000634706
		7.99232	0.000681406				7.98959	-7.87731e-06				7.98937	8.1699e-06				7.99232	0.000593685				7.99186	0.000516255				7.99164	0.000640708
		7.99641	0.00068645				7.99369	-8.36712e-06				7.99346	8.08645e-06				7.99641	0.000598678				7.99596	0.000521607				7.99573	0.00064687
		8.00051	0.000691615				7.99778	-8.75382e-06				7.99756	8.00619e-06				8.00051	0.000603694				8.00005	0.000526797				7.99983	0.00065344
		8.0046	0.000697055				8.00188	-9.04035e-06				8.00165	7.92524e-06				8.0046	0.000608964				8.00415	0.000531867				8.00392	0.000660332
		8.0087	0.000702642				8.00597	-9.2888e-06				8.00575	7.91909e-06				8.0087	0.000614412				8.00824	0.000536868				8.00802	0.000667325
		8.01279	0.000708146				8.01007	-9.52499e-06				8.00984	8.12474e-06				8.01279	0.000619989				8.01234	0.000541795				8.01211	0.000674426
		8.01689	0.000713466				8.01416	-9.75707e-06				8.01394	8.54829e-06				8.01689	0.000625808				8.01643	0.000546831				8.01621	0.000681499
		8.02098	0.000718669				8.01826	-9.98865e-06				8.01803	9.13026e-06				8.02098	0.000631861				8.02053	0.000551936				8.0203	0.000688468
		8.02508	0.000723754				8.02235	-1.02326e-05				8.02213	9.77789e-06				8.02508	0.000637874				8.02462	0.000557044				8.0244	0.000695391
		8.02917	0.00072878				8.02645	-1.04587e-05				8.02622	1.04061e-05				8.02917	0.000643733				8.02872	0.000562149				8.02849	0.000702273
		8.03327	0.000733919				8.03054	-1.06653e-05				8.03032	1.09934e-05				8.03327	0.000649442				8.03281	0.000567096				8.03259	0.000709003
		8.03736	0.000739066				8.03464	-1.0859e-05				8.03441	1.14395e-05				8.03736	0.000654976				8.03691	0.000571907				8.03668	0.000715569
		8.04146	0.000744125				8.03873	-1.08883e-05				8.03851	1.17639e-05				8.04146	0.00066049				8.041	0.000576724				8.04078	0.000722053
		8.04555	0.000749278				8.04283	-1.08697e-05				8.0426	1.19255e-05				8.04555	0.000666165				8.04509	0.000581542				8.04487	0.000728495
		8.04965	0.000754399				8.04692	-1.08824e-05				8.0467	1.19632e-05				8.04965	0.000672032				8.04919	0.000586428				8.04896	0.000734999
		8.05374	0.000759296				8.05101	-1.09568e-05				8.05079	1.19607e-05				8.05374	0.000678001				8.05328	0.000591464				8.05306	0.000741684
		8.05784	0.000764081				8.05511	-1.09407e-05				8.05488	1.19419e-05				8.05784	0.00068401				8.05738	0.000596439				8.05715	0.000748388
		8.06193	0.000768715				8.0592	-1.08722e-05				8.05898	1.18679e-05				8.06193	0.000690043				8.06147	0.000601178				8.06125	0.000755056
		8.06603	0.000773116				8.0633	-1.08122e-05				8.06307	1.16796e-05				8.06603	0.000695956				8.06557	0.000605909				8.06534	0.000761786
		8.07012	0.000777588				8.06739	-1.07652e-05				8.06717	1.12715e-05				8.07012	0.000701819				8.06966	0.000610655				8.06944	0.000768663
		8.07422	0.000782365				8.07149	-1.08226e-05				8.07126	1.06832e-05				8.07422	0.000707726				8.07376	0.000615508				8.07353	0.000775595
		8.07831	0.000787292				8.07558	-1.09915e-05				8.07536	1.00383e-05				8.07831	0.00071356				8.07785	0.000620623				8.07763	0.000782361
		8.08241	0.000792254				8.07968	-1.10209e-05				8.07945	9.3416e-06				8.08241	0.000719434				8.08195	0.000625804				8.08172	0.000789001
		8.0865	0.000797259				8.08377	-1.09611e-05				8.08355	8.5887e-06				8.0865	0.000725396				8.08604	0.000630915				8.08582	0.000795564
		8.0906	0.000802232				8.08787	-1.08911e-05				8.08764	7.84321e-06				8.09059	0.000731447				8.09014	0.000635807				8.08991	0.000801969
		8.09469	0.00080721				8.09196	-1.08352e-05				8.09174	7.09985e-06				8.09469	0.000737697				8.09423	0.000640557				8.09401	0.000808229
		8.09879	0.000812226				8.09606	-1.0801e-05				8.09583	6.34819e-06				8.09878	0.000743962				8.09833	0.000645423				8.0981	0.000814451
		8.10288	0.000817086				8.10015	-1.08068e-05				8.09993	5.61297e-06				8.10288	0.000750098				8.10242	0.00065045				8.1022	0.000820589
		8.10698	0.00082199				8.10425	-1.08709e-05				8.10402	4.90336e-06				8.10697	0.000756252				8.10652	0.000655483				8.10629	0.000826722
		8.11107	0.000827073				8.10834	-1.09143e-05				8.10812	4.32746e-06				8.11107	0.000762455				8.11061	0.000660355				8.11039	0.000833105
		8.11517	0.000832026				8.11244	-1.09064e-05				8.11221	3.97745e-06				8.11516	0.00076856				8.11471	0.000665311				8.11448	0.000839771
		8.11926	0.00083689				8.11653	-1.08878e-05				8.11631	3.70932e-06				8.11926	0.000774551				8.1188	0.000670506				8.11858	0.000846666
		8.12336	0.000841739				8.12063	-1.08748e-05				8.1204	3.45098e-06				8.12335	0.000780557				8.1229	0.000675903				8.12267	0.00085373
		8.12745	0.00084664				8.12472	-1.08705e-05				8.1245	3.14671e-06				8.12745	0.000786575				8.12699	0.000681606				8.12677	0.000860852
		8.13155	0.000851515				8.12882	-1.09731e-05				8.12859	2.85679e-06				8.13154	0.000792595				8.13109	0.000687508				8.13086	0.000867968
		8.13564	0.000856316				8.13291	-1.09841e-05				8.13269	2.60552e-06				8.13564	0.000798781				8.13518	0.000693603				8.13496	0.000874909
		8.13974	0.00086117				8.13701	-1.07402e-05				8.13678	2.38599e-06				8.13973	0.000805133				8.13928	0.000699664				8.13905	0.000881672
		8.14383	0.00086606				8.1411	-1.0387e-05				8.14088	2.3047e-06				8.14383	0.000811574				8.14337	0.000705581				8.14315	0.000888456
		8.14793	0.000871034				8.1452	-9.98694e-06				8.14497	2.36901e-06				8.14792	0.000818093				8.14747	0.000711303				8.14724	0.000895038
		8.15202	0.000875934				8.14929	-9.60175e-06				8.14907	2.45695e-06				8.15202	0.000824509				8.15156	0.000716978				8.15134	0.000901298
		8.15612	0.000880629				8.15339	-9.25911e-06				8.15316	2.52356e-06				8.15611	0.000830716				8.15566	0.000722513				8.15543	0.000907305
		8.16021	0.000885108				8.15748	-9.02983e-06				8.15726	2.54089e-06				8.16021	0.000836861				8.15975	0.000727897				8.15953	0.000913234
		8.16431	0.000889361				8.16158	-9.0612e-06				8.16135	2.38139e-06				8.1643	0.000843021				8.16385	0.000733314				8.16362	0.000919173
		8.1684	0.000893391				8.16567	-9.44403e-06				8.16545	2.18191e-06				8.1684	0.000849093				8.16794	0.000738807				8.16772	0.000925243
		8.1725	0.000897432				8.16977	-1.01977e-05				8.16954	2.11223e-06				8.17249	0.000854936				8.17204	0.000744283				8.17181	0.00093153
		8.17659	0.000901694				8.17386	-1.12107e-05				8.17364	2.16917e-06				8.17659	0.000860618				8.17613	0.000749693				8.17591	0.000938035
		8.18068	0.000906172				8.17796	-1.22661e-05				8.17773	2.2829e-06				8.18068	0.000866154				8.18023	0.00075516				8.18	0.000944536
[truncated: 5,205 more rows]

## Sheet: Figure 2b
HiSiaP					HiSiaP+VHH HiP #4					HiSiaP+VHH HiP #4+VHH HiP #9					HiSiaP+VHH HiP #4+VHH HiP #11					HiSiaP+VHH HiP #9+VHH HiP #11					HiSiaP mastermix
retention volume (mL)	UV	MW_V	Molar Mass: Peak		retention volume (mL)	UV	MW_V	Molar Mass: Peak		retention volume (mL)	UV	MW_V	Molar Mass: Peak		retention volume (mL)	UV	MW_V	Molar Mass: Peak		retention volume (mL)	UV	MW_V	Molar Mass: Peak		retention volume (mL)	UV	MW_V	Molar Mass: Peak
0.00319167	0.000128454	14.2611	-1.45921e+09		0.00340833	1.9658e-05	5.53917	-14333.2		0.00159167	6.90391e-05	12.5437	863889		3.74013e-05	14.1887	10.9783	361427		0.00364167	2.82173e-05	11.522	9.78607e+07		0.00250833	3.13294e-05	12.258	-214252
0.00728656	0.000138009	14.2652	-7.39756e+08		0.00750323	2.44672e-05	5.54327	-13808.3		0.00568656	7.61444e-05	12.5478	786719		4.33312e-05	14.1928	10.9824	436474		0.00773656	3.19476e-05	11.5261	8.48489e+06		0.00660323	3.64126e-05	12.2621	-213650
0.0113815	0.000147359	14.2693	-2.98794e+08		0.0115981	2.96439e-05	5.54736	-13689.6		0.00978145	8.35807e-05	12.5519	708446		4.9279e-05	14.1969	10.9865	499515		0.0118315	3.58894e-05	11.5302	4.34626e+06		0.0106981	4.19467e-05	12.2662	-211567
0.0154763	0.000156276	14.2734	-2.09826e+08		0.015693	3.50096e-05	5.55146	-14161.7		0.0138763	9.09635e-05	12.556	631506		5.50564e-05	14.201	10.9906	576033		0.0159263	3.98413e-05	11.5343	3.87993e+06		0.014793	4.74911e-05	12.2703	-211939
0.0195712	0.000164692	14.2775	-2.86087e+08		0.0197879	4.02086e-05	5.55555	-15664.6		0.0179712	9.79917e-05	12.5601	557738		6.05883e-05	14.2051	10.9947	735407		0.0200212	4.36474e-05	11.5384	3.83893e+06		0.0188879	5.28106e-05	12.2744	-210567
0.0236661	0.00017256	14.2816	3.88425e+08		0.0238828	4.51106e-05	5.55965	-17527.1		0.0220661	0.00010462	12.5642	488204		6.58339e-05	14.2092	10.9988	1.00381e+06		0.0241161	4.71597e-05	11.5425	3.85369e+06		0.0229828	5.78124e-05	12.2785	-214130
0.027761	0.000179873	14.2856	6.85506e+07		0.0279777	4.97272e-05	5.56374	-18956.4		0.026161	0.000110836	12.5683	429178		7.06649e-05	14.2133	11.0029	1.57005e+06		0.028211	5.03366e-05	11.5466	4.55176e+06		0.0270777	6.24839e-05	12.2826	-221374
0.0318559	0.000186535	14.2897	3.14597e+07		0.0320726	5.39586e-05	5.56784	-19592.9		0.0302559	0.000116653	12.5724	375454		7.50443e-05	14.2174	11.007	3.38577e+06		0.0323059	5.30104e-05	11.5507	6.26331e+06		0.0311726	6.67441e-05	12.2867	-230568
0.0359508	0.000192319	14.2938	1.78466e+07		0.0361675	5.77636e-05	5.57193	-20748.4		0.0343508	0.000122093	12.5765	332078		7.87422e-05	14.2215	11.0111	1.86207e+07		0.0364008	5.51982e-05	11.5548	1.54532e+07		0.0352675	7.06533e-05	12.2908	-237723
0.0400457	0.000197382	14.2979	1.05657e+07		0.0402624	6.1146e-05	5.57603	-23661.6		0.0384457	0.000127064	12.5806	284639		8.16405e-05	14.2256	11.0152	-5.65212e+06		0.0404957	5.70092e-05	11.5589	2.0806e+07		0.0393624	7.39423e-05	12.2948	-241261
0.0441406	0.000201872	14.302	6.44435e+06		0.0443573	6.40128e-05	5.58012	-27975.7		0.0425406	0.000131584	12.5847	244997		8.38706e-05	14.2297	11.0193	-2.43864e+06		0.0445906	5.86342e-05	11.563	7.10593e+06		0.0434573	7.63241e-05	12.2989	-244842
0.0482355	0.000205718	14.3061	4.56873e+06		0.0484521	6.62002e-05	5.58422	-34970.2		0.0466355	0.000135521	12.5888	210766		8.53993e-05	14.2338	11.0234	-1.62573e+06		0.0486855	6.01479e-05	11.5671	5.09773e+06		0.0475521	7.7877e-05	12.303	-246702
0.0523304	0.000208925	14.3102	3.27253e+06		0.052547	6.79536e-05	5.58831	-46992.8		0.0507304	0.000138796	12.5929	182084		8.62603e-05	14.2379	11.0275	-1.29306e+06		0.0527804	6.15104e-05	11.5712	3.2757e+06		0.051647	7.8785e-05	12.3071	-242662
0.0564253	0.000211504	14.3143	2.0619e+06		0.0566419	6.93946e-05	5.59241	-69486.3		0.0548253	0.000141457	12.597	157537		8.66253e-05	14.242	11.0316	-1.13148e+06		0.0568753	6.26842e-05	11.5753	1.88538e+06		0.0557419	7.92513e-05	12.3112	-235772
0.0605202	0.000213591	14.3184	1.56369e+06		0.0607368	7.03522e-05	5.5965	-115299		0.0589202	0.000143522	12.601	136873		8.66445e-05	14.2461	11.0357	-1.04298e+06		0.0609702	6.34256e-05	11.5794	1.79563e+06		0.0598368	7.9319e-05	12.3153	-230552
0.064615	0.000215481	14.3225	1.16456e+06		0.0648317	7.10973e-05	5.6006	-307736		0.0630151	0.000144997	12.6051	122699		8.64885e-05	14.2502	11.0398	-989106		0.065065	6.35461e-05	11.5835	1.70765e+06		0.0639317	7.91047e-05	12.3194	-224862
0.0687099	0.000217247	14.3266	948029		0.0689266	7.16719e-05	5.60469	492303		0.06711	0.000145882	12.6092	108495		8.63182e-05	14.2542	11.0439	-950705		0.0691599	6.31425e-05	11.5876	1.30699e+06		0.0680266	7.88076e-05	12.3235	-222843
0.0728048	0.000218861	14.3307	735506		0.0730215	7.18065e-05	5.60879	150935		0.0712048	0.00014618	12.6133	94387.2		8.61526e-05	14.2583	11.0479	-920563		0.0732548	6.23941e-05	11.5917	1.22211e+06		0.0721215	7.83839e-05	12.3276	-249154
0.0768997	0.000220301	14.3348	577550		0.0771164	7.15198e-05	5.61288	96817.4		0.0752997	0.000146224	12.6174	87039.9		8.59805e-05	14.2624	11.052	-889616		0.0773497	6.14302e-05	11.5958	1.34334e+06		0.0762164	7.77413e-05	12.3317	-380472
0.0809946	0.000221554	14.3389	475722		0.0812113	7.09199e-05	5.61698	78381.8		0.0793946	0.00014611	12.6215	82342.8		8.56606e-05	14.2665	11.0561	-883133		0.0814446	6.04105e-05	11.5998	1.51399e+06		0.0803113	7.68861e-05	12.3358	-5.27194e+06
0.0850895	0.000222605	14.343	387909		0.0853062	7.01137e-05	5.62107	72495.5		0.0834895	0.000145748	12.6256	80595.8		8.50661e-05	14.2706	11.0602	-896996		0.0855395	5.92599e-05	11.6039	2.05042e+06		0.0844062	7.57366e-05	12.3399	419525
0.0891844	0.000223255	14.3471	321192		0.0894011	6.91246e-05	5.62517	67285.4		0.0875844	0.000145368	12.6297	82544		8.434e-05	14.2747	11.0643	-833957		0.0896344	5.76561e-05	11.608	2.19506e+06		0.0885011	7.42817e-05	12.344	250210
0.0932793	0.000223396	14.3512	269470		0.093496	6.7854e-05	5.62926	56901.9		0.0916793	0.000145225	12.6338	84274.2		8.3584e-05	14.2788	11.0684	-800176		0.0937293	5.56609e-05	11.6121	1.50964e+06		0.092596	7.26892e-05	12.3481	216491
0.0973742	0.000223101	14.3553	234106		0.0975908	6.64147e-05	5.63336	54854.3		0.0957742	0.000145252	12.6379	88598.7		8.27267e-05	14.2829	11.0725	-786737		0.0978242	5.35514e-05	11.6162	1.23775e+06		0.0966908	7.09617e-05	12.3522	208772
0.101469	0.000222563	14.3594	214734		0.101686	6.49645e-05	5.63745	54479.3		0.0998691	0.000145333	12.642	93346.2		8.17692e-05	14.287	11.0766	-784083		0.101919	5.11945e-05	11.6203	1.1981e+06		0.100786	6.91152e-05	12.3563	210713
0.105564	0.000221755	14.3634	193733		0.105781	6.35744e-05	5.64155	57358.7		0.103964	0.000145286	12.6461	103402		8.04739e-05	14.2911	11.0807	-714931		0.106014	4.86881e-05	11.6244	1.07248e+06		0.104881	6.73155e-05	12.3604	214738
0.109659	0.000220671	14.3675	169583		0.109876	6.21416e-05	5.64564	50470.6		0.108059	0.000145049	12.6502	118267		7.87419e-05	14.2952	11.0848	-720976		0.110109	4.63877e-05	11.6285	959622		0.108976	6.56061e-05	12.3645	214448
0.113754	0.000219393	14.3716	157122		0.11397	6.06186e-05	5.64974	49475.5		0.112154	0.00014454	12.6543	138184		7.69549e-05	14.2993	11.0889	-744323		0.114204	4.43252e-05	11.6326	974846		0.11307	6.39752e-05	12.3686	209998
0.117849	0.000217855	14.3757	151301		0.118065	5.89673e-05	5.65383	53910.7		0.116249	0.000143595	12.6584	167006		7.53037e-05	14.3034	11.093	-773850		0.118299	4.24228e-05	11.6367	989275		0.117165	6.25627e-05	12.3726	203779
0.121944	0.000216242	14.3798	142037		0.12216	5.72379e-05	5.65793	65014.9		0.120344	0.000142153	12.6625	199848		7.40024e-05	14.3075	11.0971	-831271		0.122394	4.06397e-05	11.6408	1.01344e+06		0.12126	6.13713e-05	12.3767	195850
0.126038	0.000214534	14.3839	132394		0.126255	5.55543e-05	5.66202	94443.1		0.124438	0.000140298	12.6666	238517		7.28956e-05	14.3116	11.1012	-861844		0.126488	3.89522e-05	11.6449	1.04594e+06		0.125355	6.04508e-05	12.3808	187213
0.130133	0.00021255	14.388	126061		0.13035	5.41461e-05	5.66612	205208		0.128533	0.000138473	12.6707	288433		7.19619e-05	14.3157	11.1053	-865426		0.130583	3.73511e-05	11.649	1.18521e+06		0.12945	5.97799e-05	12.3849	178789
0.134228	0.000210613	14.3921	118979		0.134445	5.28912e-05	5.67021	-977899		0.132628	0.000137007	12.6748	350711		7.11417e-05	14.3198	11.1094	-872327		0.134678	3.55402e-05	11.6531	1.18303e+06		0.133545	5.92576e-05	12.389	169409
0.138323	0.000208791	14.3962	113780		0.13854	5.16971e-05	5.67431	-154685		0.136723	0.000135778	12.6789	428627		7.03626e-05	14.3239	11.1135	-884244		0.138773	3.36194e-05	11.6572	997368		0.13764	5.87959e-05	12.3931	160474
0.142418	0.000207038	14.4003	110059		0.142635	5.04661e-05	5.6784	-89533.5		0.140818	0.00013496	12.6829	524497		6.96107e-05	14.328	11.1176	-875670		0.142868	3.16223e-05	11.6613	847469		0.141735	5.81996e-05	12.3972	152429
0.146513	0.000205303	14.4044	105892		0.14673	4.90005e-05	5.6825	-66518		0.144913	0.000134532	12.687	644326		6.88671e-05	14.332	11.1217	-849867		0.146963	2.96045e-05	11.6654	672713		0.14583	5.7402e-05	12.4013	144270
0.150608	0.000203284	14.4085	102405		0.150824	4.73227e-05	5.68659	-52583.1		0.149008	0.000134369	12.6911	794723		6.81001e-05	14.3361	11.1257	-843311		0.151058	2.77112e-05	11.6695	627424		0.149924	5.62304e-05	12.4054	136002
0.154703	0.000201092	14.4126	98574		0.154919	4.53812e-05	5.69069	-44543.6		0.153103	0.000134296	12.6952	954597		6.71274e-05	14.3402	11.1298	-845169		0.155153	2.59828e-05	11.6736	627930		0.154019	5.46419e-05	12.4095	127414
0.158798	0.000199075	14.4167	93662		0.159014	4.32969e-05	5.69478	-40154.7		0.157198	0.000134238	12.6993	1.14503e+06		6.57298e-05	14.3443	11.1339	-842308		0.159248	2.43806e-05	11.6777	639010		0.158114	5.2691e-05	12.4136	119416
0.162892	0.000197278	14.4208	89680.8		0.163109	4.13218e-05	5.69887	-37770.1		0.161292	0.000134123	12.7034	1.38108e+06		6.40694e-05	14.3484	11.138	-837088		0.163342	2.30629e-05	11.6817	649137		0.162209	5.05304e-05	12.4177	111141
0.166987	0.000195709	14.4249	87353.3		0.167204	3.95851e-05	5.70297	-36267.5		0.165387	0.000133923	12.7075	1.6693e+06		6.23079e-05	14.3525	11.1421	-843346		0.167437	2.2144e-05	11.6858	624728		0.166304	4.8385e-05	12.4218	102635
0.171082	0.000194271	14.429	84486.5		0.171299	3.8028e-05	5.70706	-34730.3		0.169482	0.00013334	12.7116	2.01505e+06		6.07896e-05	14.3566	11.1462	-838983		0.171532	2.14238e-05	11.6899	579774		0.170399	4.64326e-05	12.4259	93475.3
0.175177	0.000192911	14.4331	80313.6		0.175394	3.65637e-05	5.71116	-32522.5		0.173577	0.000132316	12.7157	2.42545e+06		5.97014e-05	14.3607	11.1503	-835167		0.175627	2.08331e-05	11.694	560151		0.174494	4.49234e-05	12.43	84355.6
0.179272	0.000191511	14.4372	77048.9		0.179489	3.51669e-05	5.71525	-30313.6		0.177672	0.000131138	12.7198	2.90396e+06		5.89439e-05	14.3648	11.1544	-869813		0.179722	2.0394e-05	11.6981	539264		0.178589	4.39025e-05	12.4341	75527.6
0.183367	0.000190021	14.4413	75297.8		0.183584	3.38175e-05	5.71935	-28369.1		0.181767	0.000129983	12.7239	3.45242e+06		5.82568e-05	14.3689	11.1585	-830779		0.183817	2.00349e-05	11.7022	491054		0.182684	4.32698e-05	12.4382	65929.8
0.187462	0.000188498	14.4453	72448.2		0.187678	3.26872e-05	5.72344	-27361.4		0.185862	0.000128879	12.728	4.12753e+06		5.75498e-05	14.373	11.1626	-794573		0.187912	1.96758e-05	11.7063	498180		0.186778	4.27723e-05	12.4423	55478.7
0.191557	0.000186838	14.4494	70469.5		0.191773	3.18378e-05	5.72754	-27135.6		0.189957	0.000127888	12.7321	4.80964e+06		5.67616e-05	14.3771	11.1667	-767920		0.192007	1.92969e-05	11.7104	506643		0.190873	4.22775e-05	12.4464	45048.8
0.195652	0.000185187	14.4535	67926.4		0.195868	3.11811e-05	5.73163	-27096		0.194052	0.000127341	12.7362	5.34786e+06		5.57302e-05	14.3812	11.1708	-741343		0.196102	1.87735e-05	11.7145	525255		0.194968	4.17696e-05	12.4505	35057.1
0.199746	0.000183884	14.4576	66130.4		0.199963	3.07188e-05	5.73573	-27418.3		0.198147	0.00012699	12.7403	5.84541e+06		5.46437e-05	14.3853	11.1749	-699146		0.200196	1.80908e-05	11.7186	583328		0.199063	4.11262e-05	12.4545	25920.3
0.203841	0.00018303	14.4617	64525.6		0.204058	3.03616e-05	5.73982	-28377.5		0.202241	0.00012665	12.7444	6.22112e+06		5.369e-05	14.3894	11.179	-663597		0.204291	1.74033e-05	11.7227	532289		0.203158	4.03304e-05	12.4586	18516.6
0.207936	0.000182289	14.4658	63029.1		0.208153	3.00609e-05	5.74392	-32828.9		0.206336	0.000126312	12.7485	6.46435e+06		5.28001e-05	14.3935	11.1831	-662564		0.208386	1.6729e-05	11.7268	491792		0.207253	3.94863e-05	12.4627	14216
0.212031	0.000181516	14.4699	61514		0.212248	2.97932e-05	5.74801	-36206.7		0.210431	0.000126088	12.7526	6.5206e+06		5.19279e-05	14.3976	11.1872	-670030		0.212481	1.60496e-05	11.7309	464326		0.211348	3.86328e-05	12.4668	15262.3
0.216126	0.000180636	14.474	60040.6		0.216343	2.93831e-05	5.75211	-26781		0.214526	0.000126263	12.7567	6.36653e+06		5.10282e-05	14.4017	11.1913	-695566		0.216576	1.53255e-05	11.735	440859		0.215443	3.78478e-05	12.4709	-17760.6
0.220221	0.00017949	14.4781	58751.8		0.220438	2.87665e-05	5.7562	-26139.3		0.218621	0.000126749	12.7608	6.05616e+06		5.00186e-05	14.4058	11.1954	-698960		0.220671	1.44902e-05	11.7391	433112		0.219538	3.73343e-05	12.475	-25736.1
0.224316	0.000178175	14.4822	57540.5		0.224532	2.77908e-05	5.7603	-25598.4		0.222716	0.000127284	12.7648	5.62565e+06		4.89881e-05	14.4099	11.1995	-704902		0.224766	1.37387e-05	11.7432	437184		0.223632	3.70421e-05	12.4791	-34288.1
0.228411	0.00017681	14.4863	56426.5		0.228627	2.67012e-05	5.76439	-25583.3		0.226811	0.000127791	12.7689	5.25195e+06		4.80908e-05	14.4139	11.2036	-755534		0.228861	1.32588e-05	11.7473	448838		0.227727	3.6823e-05	12.4832	-42488.5
0.232506	0.00017556	14.4904	55657		0.232722	2.55505e-05	5.76849	-27473.2		0.230906	0.000128186	12.773	4.64749e+06		4.73129e-05	14.418	11.2076	-755837		0.232956	1.30632e-05	11.7514	470190		0.231822	3.66042e-05	12.4873	-49948.2
0.236601	0.000174478	14.4945	54854.9		0.236817	2.42815e-05	5.77258	-30394.8		0.235001	0.000128245	12.7771	4.03357e+06		4.65068e-05	14.4221	11.2117	-711684		0.237051	1.2976e-05	11.7555	464433		0.235917	3.63727e-05	12.4914	-56644.4
0.240695	0.000173523	14.4986	54385.6		0.240912	2.31471e-05	5.77668	-32585.5		0.239095	0.000128067	12.7812	3.46537e+06		4.56221e-05	14.4262	11.2158	-699136		0.241145	1.2911e-05	11.7595	399391		0.240012	3.58814e-05	12.4955	-62933.6
0.24479	0.000172527	14.5027	53619.8		0.245007	2.22214e-05	5.78077	-29016.9		0.24319	0.00012799	12.7853	3.02448e+06		4.48646e-05	14.4303	11.2199	-710172		0.24524	1.26873e-05	11.7636	400502		0.244107	3.52144e-05	12.4996	-68685
0.248885	0.000171426	14.5068	53025.8		0.249102	2.14311e-05	5.78487	-25312.5		0.247285	0.000128169	12.7894	2.67419e+06		4.4535e-05	14.4344	11.224	-727363		0.249335	1.22375e-05	11.7677	402458		0.248202	3.43925e-05	12.5037	-73960.2
0.25298	0.000170319	14.5109	52477.2		0.253197	2.06628e-05	5.78896	-23905.2		0.25138	0.00012839	12.7935	2.37005e+06		4.4519e-05	14.4385	11.2281	-754554		0.25343	1.1524e-05	11.7718	420023		0.252297	3.35785e-05	12.5078	-78834.8
0.257075	0.000169267	14.515	51964.6		0.257292	1.9878e-05	5.79306	-22927.8		0.255475	0.000128555	12.7976	2.10746e+06		4.47332e-05	14.4426	11.2322	-786332		0.257525	1.07619e-05	11.7759	437505		0.256392	3.29991e-05	12.5119	-83339
0.26117	0.000168063	14.5191	51582.3		0.261387	1.90141e-05	5.79715	-22728.8		0.25957	0.000128621	12.8017	1.85752e+06		4.50311e-05	14.4467	11.2363	-772286		0.26162	1.00458e-05	11.78	432441		0.260487	3.25273e-05	12.516	-87732
0.265265	0.000166584	14.5232	51126.2		0.265481	1.8094e-05	5.80125	-23181.7		0.263665	0.000128614	12.8058	1.61311e+06		4.53464e-05	14.4508	11.2404	-736802		0.265715	9.37102e-06	11.7841	419246		0.264581	3.2071e-05	12.5201	-92503.2
0.26936	0.000165057	14.5272	50754.7		0.269576	1.72194e-05	5.80534	-23951.3		0.26776	0.000128638	12.8099	1.42109e+06		4.57432e-05	14.4549	11.2445	-735889		0.26981	9.03527e-06	11.7882	409219		0.268676	3.1626e-05	12.5242	-97134.2
0.273455	0.00016362	14.5313	50336.5		0.273671	1.63993e-05	5.80944	-26737.9		0.271855	0.000128921	12.814	1.25618e+06		4.6359e-05	14.459	11.2486	-732619		0.273905	9.03537e-06	11.7923	401692		0.272771	3.12462e-05	12.5283	-101650
0.277549	0.00016232	14.5354	50007		0.277766	1.56206e-05	5.81353	-30400.7		0.27595	0.000129389	12.8181	1.11874e+06		4.70049e-05	14.4631	11.2527	-744804		0.277999	9.11485e-06	11.7964	398928		0.276866	3.09518e-05	12.5323	-105951
0.281644	0.000161251	14.5395	49776.1		0.281861	1.48983e-05	5.81763	-38102.9		0.280044	0.00012989	12.8222	1.00238e+06		4.75795e-05	14.4672	11.2568	-759172		0.282094	9.21025e-06	11.8005	398541		0.280961	3.07178e-05	12.5364	-110914
0.285739	0.000160325	14.5436	49495.4		0.285956	1.42887e-05	5.82172	-37384.8		0.284139	0.000130345	12.8263	905418		4.80467e-05	14.4713	11.2609	-780093		0.286189	9.31248e-06	11.8046	393820		0.285056	3.05318e-05	12.5405	-116396
0.289834	0.000159483	14.5477	49230.6		0.290051	1.37353e-05	5.82582	-36052.5		0.288234	0.000130736	12.8304	821432		4.81154e-05	14.4754	11.265	-789120		0.290284	9.41316e-06	11.8087	385703		0.289151	3.03378e-05	12.5446	-121770
0.293929	0.000158781	14.5518	48979.9		0.294146	1.3203e-05	5.82991	-34436.4		0.292329	0.00013102	12.8345	751267		4.7939e-05	14.4795	11.2691	-793764		0.294379	9.53745e-06	11.8128	378754		0.293246	3.01127e-05	12.5487	-126834
0.298024	0.000158165	14.5559	48750.3		0.298241	1.26599e-05	5.83401	-34040.3		0.296424	0.000131022	12.8386	686415		4.79133e-05	14.4836	11.2732	-806671		0.298474	9.80068e-06	11.8169	358111		0.297341	2.97503e-05	12.5528	-132015
0.302119	0.000157575	14.56	48528.6		0.302335	1.20638e-05	5.8381	-34299.5		0.300519	0.000130793	12.8426	621410		4.81381e-05	14.4877	11.2773	-821912		0.302569	1.01709e-05	11.821	311773		0.301435	2.90615e-05	12.5569	-137596
0.306214	0.000157001	14.5641	48231.2		0.30643	1.14565e-05	5.8422	-34764.3		0.304614	0.000130393	12.8467	566613		4.84749e-05	14.4917	11.2814	-823100		0.306664	1.07036e-05	11.8251	293075		0.30553	2.8418e-05	12.561	-143268
0.310309	0.000156234	14.5682	48062.2		0.310525	1.09233e-05	5.84629	-35557.1		0.308709	0.000129909	12.8508	523445		4.88376e-05	14.4958	11.2854	-831801		0.310759	1.14082e-05	11.8292	282293		0.309625	2.78685e-05	12.5651	-148778
0.314403	0.000155197	14.5723	47823		0.31462	1.05634e-05	5.85039	-36141.9		0.312804	0.000129407	12.8549	487611		4.91467e-05	14.4999	11.2895	-852198		0.314853	1.21912e-05	11.8333	280811		0.31372	2.73497e-05	12.5692	-154317
0.318498	0.000154039	14.5764	47533.3		0.318715	1.02758e-05	5.85448	-36430.5		0.316898	0.00012903	12.859	457478		4.93765e-05	14.504	11.2936	-876381		0.318948	1.2939e-05	11.8374	279647		0.317815	2.72772e-05	12.5733	-159758
0.322593	0.000153024	14.5805	47206.5		0.32281	9.94768e-06	5.85858	-38308.8		0.320993	0.000128705	12.8631	432496		4.94979e-05	14.5081	11.2977	-898111		0.323043	1.36202e-05	11.8414	283745		0.32191	2.77246e-05	12.5774	-164488
0.326688	0.00015229	14.5846	46978.4		0.326905	9.40578e-06	5.86267	-43390		0.325088	0.000128372	12.8672	408879		4.94399e-05	14.5122	11.3018	-909037		0.327138	1.40562e-05	11.8455	283402		0.326005	2.8246e-05	12.5815	-168757
0.330783	0.000151646	14.5887	46661.2		0.331	8.65532e-06	5.86677	-50100.5		0.329183	0.000127982	12.8713	382306		4.93126e-05	14.5163	11.3059	-918175		0.331233	1.41563e-05	11.8496	254590		0.3301	2.86707e-05	12.5856	-173658
0.334878	0.000151	14.5928	46412.3		0.335095	7.9911e-06	5.87086	-59446.1		0.333278	0.000127748	12.8754	367500		4.90458e-05	14.5204	11.31	-948044		0.335328	1.40128e-05	11.8537	242094		0.334195	2.89476e-05	12.5897	-177990
0.338973	0.000150298	14.5969	46204.7		0.339189	7.58051e-06	5.87496	-57121.3		0.337373	0.000127686	12.8795	356706		4.86741e-05	14.5245	11.3141	-979874		0.339423	1.36108e-05	11.8578	238780		0.338289	2.90011e-05	12.5938	-182143
0.343068	0.000149467	14.601	45915.5		0.343284	7.57393e-06	5.87905	-66606.5		0.341468	0.000127683	12.8836	348132		4.83836e-05	14.5286	11.3182	-1.02277e+06		0.343518	1.2812e-05	11.8619	237611		0.342384	2.87339e-05	12.5979	-184815
0.347163	0.000148555	14.605	45592.5		0.347379	7.97174e-06	5.88315	-79068.7		0.345563	0.000127617	12.8877	340894		4.83385e-05	14.5327	11.3223	-1.02384e+06		0.347613	1.16811e-05	11.866	238246		0.346479	2.82276e-05	12.602	-187021
0.351257	0.00014751	14.6091	45298.7		0.351474	8.56398e-06	5.88724	-103223		0.349658	0.000127452	12.8918	336649		4.84995e-05	14.5368	11.3264	-1.02977e+06		0.351707	1.04174e-05	11.8701	236153		0.350574	2.78156e-05	12.6061	-189509
0.355352	0.00014635	14.6132	45037.6		0.355569	9.20138e-06	5.89133	-139609		0.353752	0.0001272	12.8959	333909		4.87296e-05	14.5409	11.3305	-1.03112e+06		0.355802	9.17547e-06	11.8742	230633		0.354669	2.75337e-05	12.6102	-191608
0.359447	0.000144999	14.6173	44813		0.359664	9.83125e-06	5.89543	-156336		0.357847	0.000126899	12.9	330535		4.89152e-05	14.545	11.3346	-1.01608e+06		0.359897	7.98975e-06	11.8783	225903		0.358764	2.73395e-05	12.6142	-193149
0.363542	0.000143344	14.6214	44508.8		0.363759	1.04442e-05	5.89952	-188600		0.361942	0.000126859	12.9041	318673		4.90285e-05	14.5491	11.3387	-1.00272e+06		0.363992	7.19925e-06	11.8824	220879		0.362859	2.7265e-05	12.6183	-194687
0.367637	0.000141517	14.6255	44182.6		0.367854	1.10297e-05	5.90362	-260272		0.366037	0.000127278	12.9082	311755		4.89424e-05		11.3428	-984125		0.368087	7.07133e-06	11.8865	218998		0.366954	2.74086e-05	12.6224	-196613
0.371732	0.000139707	14.6296	44017.3		0.371949	1.17896e-05	5.90771	-391919		0.370132	0.000128005	12.9123	310328		4.85946e-05		11.3469	-965464		0.372182	7.42397e-06	11.8906	212407		0.371049	2.77568e-05	12.6265	-199311
0.375827	0.000138086	14.6337	43737.3		0.376043	1.29133e-05	5.91181	-659376		0.374227	0.00012879	12.9164	308937		4.80274e-05		11.351	-929110		0.376277	7.99094e-06	11.8947	209107		0.375143	2.82142e-05	12.6306	-203348
0.379922	0.000136561	14.6378	43428.8		0.380138	1.43224e-05	5.9159	-1.25326e+06		0.378322	0.000129551	12.9205	307588		4.73309e-05		11.3551	-883975		0.380372	8.60306e-06	11.8988	211530		0.379238	2.86441e-05	12.6347	-209170
0.384017	0.000135065	14.6419	43131.9		0.384233	1.5757e-05	5.92	-2.43725e+06		0.382417	0.000130283	12.9245	306339		4.67046e-05		11.3592	-840584		0.384467	9.1307e-06	11.9029	214260		0.383333	2.90035e-05	12.6388	-217094
0.388112	0.000133528	14.646	42870.9		0.388328	1.70977e-05	5.92409	-3.42641e+06		0.386512	0.00013102	12.9286	305920		4.61259e-05		11.3633	-792643		0.388562	9.54049e-06	11.907	218194		0.387428	2.92595e-05	12.6429	-228889
0.392206	0.000131842	14.6501	42581		0.392423	1.83362e-05	5.92819	-2.56728e+06		0.390607	0.000131731	12.9327	306360		4.5552e-05		11.3673	-743343		0.392656	9.76582e-06	11.9111	221365		0.391523	2.949e-05	12.647	-247245
0.396301	0.000130146	14.6542	42300.7		0.396518	1.94144e-05	5.93228	-1.57447e+06		0.394701	0.000132398	12.9368	297382		4.49508e-05		11.3714	-703936		0.396751	9.65803e-06	11.9152	224338		0.395618	2.99388e-05	12.6511	-277443
0.400396	0.000128513	14.6583	42051.9		0.400613	2.03919e-05	5.93638	-917704		0.398796	0.000133018	12.9409	291036		4.4257e-05		11.3755	-668860		0.400846	9.27441e-06	11.9192	229159		0.399713	3.09525e-05	12.6552	-329370
0.404491	0.000126984	14.6624	41842.6		0.404708	2.13086e-05	5.94047	-535651		0.402891	0.000133607	12.945	284854		4.345e-05		11.3796	-633017		0.404941	8.86985e-06	11.9233	223199		0.403808	3.22408e-05	12.6593	-429472
0.408586	0.000125957	14.6665	41638.6		0.408803	2.21546e-05	5.94457	-360011		0.406986	0.000134153	12.9491	277649		4.2792e-05		11.3837	-575515		0.409036	8.82682e-06	11.9274	215817		0.407903	3.35131e-05	12.6634	-690552
0.412681	0.000125301	14.6706	41396		0.412898	2.29115e-05	5.94866	-258758		0.411081	0.000134647	12.9532	261839		4.23011e-05		11.3878	-564789		0.413131	9.13288e-06	11.9315	215485		0.411998	3.46972e-05	12.6675	-2.56397e+06
0.416776	0.000124795	14.6747	41185.1		0.416992	2.36172e-05	5.95276	-194116		0.415176	0.000134949	12.9573	251565		4.19136e-05		11.3919	-557960		0.417226	9.51764e-06	11.9356	213518		0.416092	3.57871e-05	12.6716	1.1911e+06
0.420871	0.000124282	14.6788	41018.4		0.421087	2.42429e-05	5.95685	-154133		0.419271	0.000134924	12.9614	241728		4.16248e-05		11.396	-563317		0.421321	9.91709e-06	11.9397	208770		0.420187	3.65861e-05	12.6757	451744
0.424966	0.000123714	14.6829	40808.5		0.425182	2.47716e-05	5.96095	-138851		0.423366	0.000134599	12.9655	231401		4.15003e-05		11.4001	-562098		0.425416	1.0299e-05	11.9438	205356		0.424282	3.70266e-05	12.6798	271024
0.42906	0.000123057	14.6869	40595.8		0.429277	2.51527e-05	5.96504	-135978		0.427461	0.000134189	12.9696	220464		4.16962e-05		11.4042	-539860		0.42951	1.06453e-05	11.9479	206501		0.428377	3.72014e-05	12.6839	192379
0.433155	0.000122314	14.691	40383.6		0.433372	2.53589e-05	5.96914	-107722		0.431555	0.000133838	12.9737	207656		4.20294e-05		11.4083	-529488		0.433605	1.07684e-05	11.952	209030		0.432472	3.71996e-05	12.688	150223
0.43725	0.00012166	14.6951	40227.9		0.437467	2.54226e-05	5.97323	-77752.6		0.43565	0.000133532	12.9778	193127		4.2334e-05		11.4124	-528030		0.4377	1.08604e-05	11.9561	212965		0.436567	3.71964e-05	12.6921	124982
0.441345	0.000121057	14.6992	39974.7		0.441562	2.53337e-05	5.97733	-64385.9		0.439745	0.000133253	12.9819	179083		4.25855e-05		11.4165	-533727		0.441795	1.08922e-05	11.9602	217062		0.440662	3.72225e-05	12.6961	109068
0.44544	0.000120455	14.7033	39790.7		0.445657	2.50526e-05	5.98142	-57681.2		0.44384	0.000133113	12.986	166506		4.25894e-05		11.4206	-545407		0.44589	1.08031e-05	11.9643	210760		0.444757	3.7237e-05	12.7002	98376.5
0.449535	0.000119783	14.7074	39666.3		0.449752	2.45879e-05	5.98552	-55308.5		0.447935	0.000133088	12.9901	154305		4.23022e-05		11.4247	-565177		0.449985	1.05123e-05	11.9684	211119		0.448852	3.72296e-05	12.7043	91379.1
0.45363	0.000118698	14.7115	39483.8		0.453846	2.41588e-05	5.98961	-54707.5		0.45203	0.000133101	12.9942	141996		4.19319e-05		11.4288	-599745		0.45408	9.90637e-06	11.9725	213664		0.452946	3.71109e-05	12.7084	86558.8
0.457725	0.000117279	14.7156	39306.4		0.457941	2.37929e-05	5.99371	-60315.7		0.456125	0.000133135	12.9983	128484		4.16535e-05		11.4329	-621454		0.458175	9.22267e-06	11.9766	216632		0.457041	3.68712e-05	12.7125	83397.8
0.46182	0.000115767	14.7197	39134.2		0.462036	2.34606e-05	5.9978	-65503.4		0.46022	0.000133174	13.0023	116055		4.14619e-05		11.437	-590420		0.46227	8.62833e-06	11.9807	219072		0.461136	3.65255e-05	12.7166	81294.1
0.465914	0.000114359	14.7238	38956.5		0.466131	2.32086e-05	6.0019	-59145.1		0.464315	0.000133214	13.0064	106499		4.13318e-05		11.4411	-569214		0.466364	8.10579e-06	11.9848	221122		0.465231	3.63708e-05	12.7207	79976.9
0.470009	0.000113337	14.7279	38787.6		0.470226	2.30059e-05	6.00599	-56770.9		0.468409	0.000133195	13.0105	98101.2		4.12963e-05		11.4451	-561777		0.470459	7.61729e-06	11.9889	223252		0.469326	3.63488e-05	12.7248	79189.1
0.474104	0.000112786	14.732	38618.3		0.474321	2.28196e-05	6.01009	-54919.2		0.472504	0.000133079	13.0146	90586.9		4.13789e-05		11.4492	-554341		0.474554	7.15279e-06	11.993	221904		0.473421	3.63377e-05	12.7289	78857.8
0.478199	0.000112441	14.7361	38459.3		0.478416	2.26448e-05	6.01418	-54206.5		0.476599	0.000132863	13.0187	83122.4		4.15278e-05		11.4533	-556440		0.478649	6.67879e-06	11.9971	218512		0.477516	3.63203e-05	12.733	78700.7
0.482294	0.00011212	14.7402	38271.2		0.482511	2.2546e-05	6.01828	-49757.7		0.480694	0.000132597	13.0228	76589.6		4.16523e-05		11.4574	-564306		0.482744	6.18175e-06	12.0011	221825		0.481611	3.62193e-05	12.7371	78606.5
0.486389	0.000111797	14.7443	38139.7		0.486606	2.25721e-05	6.02237	-46111.6		0.484789	0.000132526	13.0269	71208.9		4.17253e-05		11.4615	-572298		0.486839	5.55734e-06	12.0052	226597		0.485706	3.6045e-05	12.7412	78705.2
0.490484	0.000111362	14.7484	38029.7		0.4907	2.26423e-05	6.02647	-44776.1		0.488884	0.000132711	13.031	66148.5		4.16312e-05		11.4656	-627506		0.490934	4.95042e-06	12.0093	231704		0.4898	3.58192e-05	12.7453	78932.7
0.494579	0.000111004	14.7525	37833.3		0.494795	2.2703e-05	6.03056	-44484.2		0.492979	0.000133025	13.0351	62211.3		4.14704e-05		11.4697	-615911		0.495029	4.56003e-06	12.0134	238250		0.493895	3.54883e-05	12.7494	79063.8
0.498674	0.000110764	14.7566	37705.6		0.49889	2.27488e-05	6.03466	-43979.7		0.497074	0.000133416	13.0392	59637.8		4.13678e-05		11.4738	-590756		0.499124	4.52672e-06	12.0175	242698		0.49799	3.49267e-05	12.7535	79167.9
0.502768	0.000110623	14.7607	37530.9		0.502985	2.26401e-05	6.03875	-43201.1		0.501169	0.000133849	13.0433	57808.5		4.1276e-05		11.4779	-588402		0.503218	4.60976e-06	12.0216	238969		0.502085	3.42266e-05	12.7576	79336.2
0.506863	0.000110491	14.7647	37415.6		0.50708	2.23626e-05	6.04285	-42104.8		0.505264	0.000134292	13.0474	56319.1		4.1166e-05		11.482	-592686		0.507313	4.65531e-06	12.0257	241185		0.50618	3.33849e-05	12.7617	79661.5
0.510958	0.000110322	14.7688	37261.8		0.511175	2.20291e-05	6.04694	-40289.4		0.509358	0.000134618	13.0515	54844.1		4.09953e-05		11.4861	-597128		0.511408	4.65141e-06	12.0298	243818		0.510275	3.24748e-05	12.7658	79742.2
0.515053	0.00011002	14.7729	37115.3		0.51527	2.16589e-05	6.05104	-39651.1		0.513453	0.000134782	13.0556	53546.5		4.07483e-05		11.4902	-604297		0.515503	4.56123e-06	12.0339	243380		0.51437	3.1628e-05	12.7699	79793.2
0.519148	0.000109293	14.777	36983.6		0.519365	2.11741e-05	6.05513	-40922.2		0.517548	0.00013479	13.0597	53008.5		4.03677e-05		11.4943	-617547		0.519598	4.51304e-06	12.038	242943		0.518465	3.09629e-05	12.7739	79968.9
0.523243	0.000108379	14.7811	36846.7		0.52346	2.07061e-05	6.05923	-42443.6		0.521643	0.000134696	13.0638	52305.2		3.99351e-05		11.4984	-633662		0.523693	4.53365e-06	12.0421	245606		0.52256	3.05389e-05	12.778	80152.6
0.527338	0.000107545	14.7852	36719.1		0.527554	2.02969e-05	6.06332	-42051.7		0.525738	0.000134575	13.0679	50777.3		3.94885e-05		11.5025	-653782		0.527788	4.57664e-06	12.0462	249854		0.526654	3.0332e-05	12.7821	80339.9
0.531433	0.000106839	14.7893	36589		0.531649	1.99102e-05	6.06742	-42615.9		0.529833	0.000134448	13.072	50809.6		3.90246e-05		11.5066	-627610		0.531883	4.62825e-06	12.0503	254645		0.530749	3.03711e-05	12.7862	80473.3
0.535528	0.000106259	14.7934	36441.6		0.535744	1.95351e-05	6.07151	-43511.2		0.533928	0.000134294	13.0761	50741.6		3.84752e-05		11.5107	-620426		0.535978	4.84877e-06	12.0544	259642		0.534844	3.05701e-05	12.7903	80593.4
0.539623	0.000105742	14.7975	36317.5		0.539839	1.91489e-05	6.0756	-48423.4		0.538023	0.000134034	13.0802	50352.2		3.80016e-05		11.5148	-629645		0.540073	5.32655e-06	12.0585	263126		0.538939	3.07716e-05	12.7944	80696.5
0.543717	0.000105259	14.8016	36174.7		0.543934	1.87399e-05	6.0797	-57002.2		0.542118	0.000133859	13.0842	50151.8		3.768e-05		11.5189	-640928		0.544167	5.87771e-06	12.0626	264232		0.543034	3.09283e-05	12.7985	80833.4
0.547812	0.00010475	14.8057	36064.1		0.548029	1.82485e-05	6.08379	-63248.1		0.546212	0.000133769	13.0883	50072.8		3.75013e-05		11.523	-656070		0.548262	6.40369e-06	12.0667	263411		0.547129	3.10172e-05	12.8026	80965.1
0.551907	0.00010421	14.8098	35960.6		0.552124	1.78099e-05	6.08789	-60380.8		0.550307	0.000133704	13.0924	49987.3		3.7483e-05		11.527	-688913		0.552357	6.89204e-06	12.0708	263981		0.551224	3.09062e-05	12.8067	81042.8
0.556002	0.000103608	14.8139	35856.8		0.556219	1.76582e-05	6.09198	-55507.5		0.554402	0.000133601	13.0965	48967.3		3.78662e-05		11.5311	-713359		0.556452	7.3416e-06	12.0749	265878		0.555319	3.06845e-05	12.8108	81153.6
0.560097	0.00010274	14.818	35740.3		0.560314	1.76915e-05	6.09608	-58161.1		0.558497	0.000133439	13.1006	48445.7		3.84856e-05		11.5352	-730254		0.560547	7.42201e-06	12.0789	267477		0.559414	3.05087e-05	12.8149	81259.1
0.564192	0.000101622	14.8221	35637		0.564409	1.77618e-05	6.10017	-69562.8		0.562592	0.00013318	13.1047	49111.1		3.91672e-05		11.5393	-731457		0.564642	7.27117e-06	12.083	269424		0.563509	3.0563e-05	12.819	81275.5
0.568287	0.000100479	14.8262	35539.5		0.568503	1.7786e-05	6.10427	-87911.8		0.566687	0.000132884	13.1088	49609.8		3.98479e-05		11.5434	-738126		0.568737	7.25786e-06	12.0871	271067		0.567603	3.08958e-05	12.8231	81251.8
0.572382	9.92788e-05	14.8303	35425.4		0.572598	1.77442e-05	6.10836	-121703		0.570782	0.000132537	13.1129	49707.1		4.04991e-05		11.5475	-764398		0.572832	7.40174e-06	12.0912	274935		0.571698	3.13241e-05	12.8272	81324.5
0.576477	9.79047e-05	14.8344	35326.4		0.576693	1.75751e-05	6.11246	-173138		0.574877	0.000132166	13.117	49894		4.1111e-05		11.5516	-795810		0.576927	7.62173e-06	12.0953	270395		0.575793	3.17458e-05	12.8313	81360
0.580571	9.64752e-05	14.8385	35237.6		0.580788	1.71679e-05	6.11655	-266863		0.578972	0.000131975	13.1211	50447		4.1683e-05		11.5557	-833055		0.581021	8.19779e-06	12.0994	266167		0.579888	3.21446e-05	12.8354	81322.8
0.584666	9.53505e-05	14.8426	35150.6		0.584883	1.66266e-05	6.12065	-507285		0.583066	0.000132032	13.1252	50642.8		4.20938e-05		11.5598	-860328		0.585116	8.89284e-06	12.1035	266245		0.583983	3.25156e-05	12.8395	81345.7
0.588761	9.46561e-05	14.8466	35059.2		0.588978	1.60618e-05	6.12474	-2.34287e+06		0.587161	0.000132147	13.1293	49829.3		4.23166e-05		11.5639	-881839		0.589211	9.53444e-06	12.1076	267979		0.588078	3.28593e-05	12.8436	81407.5
0.592856	9.4198e-05	14.8507	34968.7		0.593073	1.53923e-05	6.12884	1.02229e+06		0.591256	0.000132239	13.1334	49318.4		4.23269e-05		11.568	-862283		0.593306	1.01199e-05	12.1117	269288		0.592173	3.32472e-05	12.8477	81359.4
0.596951	9.38035e-05	14.8548	34882.7		0.597168	1.44651e-05	6.13293	399478		0.595351	0.000132284	13.1375	49831.2		4.2096e-05		11.5721	-860787		0.597401	1.0643e-05	12.1158	270261		0.596268	3.3683e-05	12.8518	81348.8
0.601046	9.34327e-05	14.8589	34785.4		0.601263	1.34148e-05	6.13703	273805		0.599446	0.00013221	13.1416	50108.4		4.18554e-05		11.5762	-856318		0.601496	1.11031e-05	12.1199	268628		0.600363	3.41119e-05	12.8558	81318.6
0.605141	9.30152e-05	14.863	34704.7		0.605357	1.24234e-05	6.14112	238977		0.603541	0.000131915	13.1457	50569.1		4.18457e-05		11.5803	-827833		0.605591	1.14307e-05	12.124	262078		0.604457	3.45092e-05	12.8599	81215
0.609236	9.24721e-05	14.8671	34618.4		0.609452	1.16888e-05	6.14522	232594		0.607636	0.000131548	13.1498	51169		4.19157e-05		11.5844	-818952		0.609686	1.16392e-05	12.1281	255497		0.608552	3.48733e-05	12.864	81113.8
0.613331	9.18307e-05	14.8712	34536.5		0.613547	1.13387e-05	6.14931	213362		0.611731	0.000131332	13.1539	51431.6		4.1973e-05		11.5885	-850074		0.613781	1.17276e-05	12.1322	252416		0.612647	3.51734e-05	12.8681	81051.8
0.617425	9.11154e-05	14.8753	34479.8		0.617642	1.12292e-05	6.15341	187372		0.615826	0.000131207	13.158	51489.8		4.19533e-05		11.5926	-893721		0.617875	1.18623e-05	12.1363	251041		0.616742	3.55993e-05	12.8722	80985.9
0.62152	9.02144e-05	14.8794	34393.9		0.621737	1.12768e-05	6.1575	157244		0.619921	0.0001311	13.162	51586.6		4.17538e-05		11.5967	-912467		0.62197	1.20885e-05	12.1404	249765		0.620837	3.63882e-05	12.8763	80901.5
0.625615	8.92981e-05	14.8835	34327.7		0.625832	1.15038e-05	6.1616	133409		0.624015	0.000131001	13.1661	51889		4.14637e-05		11.6008	-887414		0.626065	1.23378e-05	12.1445	246359		0.624932	3.73806e-05	12.8804	80830.4
0.62971	8.84374e-05	14.8876	34249.3		0.629927	1.17929e-05	6.16569	126217		0.62811	0.000130893	13.1702	52367.4		4.11381e-05		11.6049	-850908		0.63016	1.26159e-05	12.1486	243252		0.629027	3.83647e-05	12.8845	80720.9
0.633805	8.76194e-05	14.8917	34180.3		0.634022	1.21523e-05	6.16979	119854		0.632205	0.00013086	13.1743	52692.6		4.09009e-05		11.6089	-830576		0.634255	1.29181e-05	12.1527	241974		0.633122	3.9282e-05	12.8886	80639.7
0.6379	8.67979e-05	14.8958	34112.3		0.638117	1.27847e-05	6.17388	114671		0.6363	0.000130926	13.1784	53001.2		4.09384e-05		11.613	-815968		0.63835	1.3182e-05	12.1568	241384		0.637217	4.01313e-05	12.8927	80558.1
0.641995	8.59282e-05	14.8999	34046.7		0.642211	1.35235e-05	6.17798	120370		0.640395	0.000131031	13.1825	53769.6		4.11309e-05		11.6171	-797888		0.642445	1.33859e-05	12.1608	244154		0.641311	4.07335e-05	12.8968	80414
0.64609	8.49989e-05	14.904	33980.9		0.646306	1.42171e-05	6.18207	126874		0.64449	0.000131062	13.1866	54765		4.13453e-05		11.6212	-773641		0.64654	1.35546e-05	12.1649	253507		0.645406	4.11193e-05	12.9009	80247.2
0.650185	8.40854e-05	14.9081	33917		0.650401	1.48485e-05	6.18617	117680		0.648585	0.000130983	13.1907	56136.3		4.15504e-05		11.6253	-745422		0.650635	1.35373e-05	12.169	252411		0.649501	4.1295e-05	12.905	80115.8
0.654279	8.33892e-05	14.9122	33857.9		0.654496	1.53762e-05	6.19026	117391		0.65268	0.00013092	13.1948	56395.1		4.17109e-05		11.6294	-726409		0.654729	1.3303e-05	12.1731	245812		0.653596	4.14375e-05	12.9091	79974.9
0.658374	8.27913e-05	14.9163	33797.3		0.658591	1.57108e-05	6.19436	118202		0.656775	0.000130902	13.1989	56909.9		4.18152e-05		11.6335	-708292		0.658824	1.31906e-05	12.1772	246100		0.657691	4.16011e-05	12.9132	79846.2
0.662469	8.22065e-05	14.9204	33735.1		0.662686	1.58974e-05	6.19845	111688		0.660869	0.000130867	13.203	57819.8		4.18618e-05		11.6376	-690775		0.662919	1.33905e-05	12.1813	248317		0.661786	4.17618e-05	12.9173	79688.3
0.666564	8.16081e-05	14.9244	33675.7		0.666781	1.61067e-05	6.20255	77781.1		0.664964	0.00013079	13.2071	58678.6		4.18519e-05		11.6417	-674928		0.667014	1.36532e-05	12.1854	250855		0.665881	4.19152e-05	12.9214	79531
0.670659	8.11065e-05	14.9285	33621.3		0.670876	1.63685e-05	6.20664	73200.5		0.669059	0.00013041	13.2112	59709.4		4.16195e-05		11.6458	-675364		0.671109	1.38621e-05	12.1895	253295		0.669976	4.20775e-05	12.9255	79351.4
0.674754	8.07521e-05	14.9326	33567.8		0.674971	1.66679e-05	6.21074	80154.3		0.673154	0.000129862	13.2153	60318		4.11544e-05		11.6499	-674224		0.675204	1.39582e-05	12.1936	257760		0.674071	4.22351e-05	12.9296	79148.4
0.678849	8.04335e-05	14.9367	33517.1		0.679065	1.69904e-05	6.21483	98428.6		0.677249	0.000129298	13.2194	61062.4		4.05434e-05		11.654	-673147		0.679299	1.3664e-05	12.1977	262938		0.678165	4.23794e-05	12.9336	78988.7
0.682944	8.01026e-05	14.9408	33472.1		0.68316	1.72842e-05	6.21893	124239		0.681344	0.000128694	13.2235	62087.6		3.99769e-05		11.6581	-660369		0.683394	1.32032e-05	12.2018	268621		0.68226	4.25008e-05	12.9377	78761.5
0.687039	7.97272e-05	14.9449	33425.4		0.687255	1.75311e-05	6.22302	137578		0.685439	0.000128243	13.2276	63022.3		3.96067e-05		11.6622	-632254		0.687489	1.27387e-05	12.2059	292597		0.686355	4.25472e-05	12.9418	78532.5
0.691134	7.93164e-05	14.949	33375.2		0.69135	1.77831e-05	6.22712	133290		0.689534	0.000128027	13.2317	64007.3		3.95612e-05		11.6663	-607403		0.691584	1.2178e-05	12.21	288701		0.69045	4.23227e-05	12.9459	78340.4
0.695228	7.88788e-05	14.9531	33338.8		0.695445	1.80292e-05	6.23121	112746		0.693629	0.000128062	13.2358	64947.1		3.97012e-05		11.6704	-595292		0.695678	1.16609e-05	12.2141	293233		0.694545	4.18185e-05	12.95	78126.4
0.699323	7.8434e-05	14.9572	33293.5		0.69954	1.82556e-05	6.23531	117032		0.697723	0.00012826	13.2399	65350.2		3.99435e-05		11.6745	-591809		0.699773	1.12512e-05	12.2182	299904		0.69864	4.11657e-05	12.9541	77911.2
0.703418	7.8001e-05	14.9613	33235.4		0.703635	1.83929e-05	6.2394	122252		0.701818	0.000128534	13.2439	65882.8		4.01778e-05		11.6786	-595939		0.703868	1.09071e-05	12.2223	306445		0.702735	4.04127e-05	12.9582	77745.9
0.707513	7.75838e-05	14.9654	33182		0.70773	1.85586e-05	6.2435	132083		0.705913	0.000128934	13.248	66359.8		4.03588e-05		11.6827	-606574		0.707963	1.05773e-05	12.2264	312863		0.70683	3.92816e-05	12.9623	77538
0.711608	7.71218e-05	14.9695	33134.6		0.711825	1.87693e-05	6.24759	189763		0.710008	0.000129494	13.2521	67213.1		4.04605e-05		11.6867	-639190		0.712058	1.02459e-05	12.2305	318815		0.710925	3.78499e-05	12.9664	77355.9
0.715703	7.63509e-05	14.9736	33083.8		0.71592	1.90027e-05	6.25169	189203		0.714103	0.000130198	13.2562	68493.7		4.04794e-05		11.6908	-630875		0.716153	9.88977e-06	12.2346	321824		0.71502	3.63599e-05	12.9705	77172.9
0.719798	7.52773e-05	14.9777	33033.5		0.720014	1.92551e-05	6.25578	202006		0.718198	0.000130946	13.2603	69101.3		4.04217e-05		11.6949	-604999		0.720248	9.65484e-06	12.2387	322756		0.719114	3.4914e-05	12.9746	77009.1
0.723893	7.407e-05	14.9818	32989.9		0.724109	1.95242e-05	6.25988	220111		0.722293	0.000131668	13.2644	69145.6		4.01161e-05		11.699	-608016		0.724343	9.78555e-06	12.2427	324912		0.723209	3.35249e-05	12.9787	76893.4
0.727988	7.27235e-05	14.9859	32950.6		0.728204	1.97915e-05	6.26397	272819		0.726388	0.000132352	13.2685	69600.2		3.97536e-05		11.7031	-611865		0.728438	1.0283e-05	12.2468	327184		0.727304	3.21464e-05	12.9828	76782.5
0.732082	7.1416e-05	14.99	32914.5		0.732299	2.00844e-05	6.26806	273957		0.730483	0.000132745	13.2726	70032.1		3.96223e-05		11.7072	-625296		0.732532	1.08787e-05	12.2509	329254		0.731399	3.08918e-05	12.9869	76656.2
0.736177	7.03912e-05	14.9941	32874		0.736394	2.04361e-05	6.27216	279178		0.734578	0.000132547	13.2767	70297.7		3.95986e-05		11.7113	-639443		0.736627	1.14046e-05	12.255	331912		0.735494	2.998e-05	12.991	76542.3
0.740272	6.97228e-05	14.9982	32841.7		0.740489	2.08311e-05	6.27625	308477		0.738672	0.000131989	13.2808	70605.8		3.95949e-05		11.7154	-662227		0.740722	1.1836e-05	12.2591	324795		0.739589	2.95957e-05	12.9951	76444.1
0.744367	6.92596e-05	15.0023	32809.5		0.744584	2.12251e-05	6.28035	344985		0.742767	0.000131409	13.2849	70893.2		3.98156e-05		11.7195	-672794		0.744817	1.17648e-05	12.2632	321610		0.743684	2.96883e-05	12.9992	76359.3
0.748462	6.8836e-05	15.0063	32768.6		0.748679	2.15992e-05	6.28444	412709		0.746862	0.00013089	13.289	71172.2		4.02002e-05		11.7236	-673282		0.748912	1.12612e-05	12.2673	317917		0.747779	3.00773e-05	13.0033	76278.9
0.752557	6.8409e-05	15.0104	32737.8		0.752774	2.19421e-05	6.28854	507987		0.750957	0.000130596	13.2931	71461.2		4.06793e-05		11.7277	-664295		0.753007	1.06266e-05	12.2714	313678		0.751874	3.05423e-05	13.0074	76203.1
0.756652	6.79164e-05	15.0145	32717		0.756868	2.2251e-05	6.29263	552255		0.755052	0.00013058	13.2972	71562.9		4.12306e-05		11.7318	-646986		0.757102	1.00659e-05	12.2755	319720		0.755968	3.10074e-05	13.0115	76155.5
0.760747	6.73583e-05	15.0186	32686.3		0.760963	2.25515e-05	6.29673	613426		0.759147	0.000130725	13.3013	71678.1		4.17854e-05		11.7359	-638194		0.761197	9.87111e-06	12.2796	327952		0.760063	3.14661e-05	13.0155	76109
0.764842	6.66544e-05	15.0227	32658.8		0.765058	2.28544e-05	6.30082	683313		0.763242	0.000130923	13.3054	71950.5		4.23186e-05		11.74	-643462		0.765292	1.01855e-05	12.2837	320732		0.764158	3.18984e-05	13.0196	76091
0.768936	6.58365e-05	15.0268	32630.3		0.769153	2.32233e-05	6.30492	805278		0.767337	0.000131116	13.3095	71979.3		4.28864e-05		11.7441	-650434		0.769386	1.06725e-05	12.2878	311230		0.768253	3.22978e-05	13.0237	76049.7
0.773031	6.51074e-05	15.0309	32603.8		0.773248	2.36661e-05	6.30901	3.1135e+06		0.771432	0.00013129	13.3136	71993.3		4.35949e-05		11.7482	-664280		0.773481	1.11439e-05	12.2919	305397		0.772348	3.25477e-05	13.0278	76012.9
0.777126	6.44211e-05	15.035	32577.6		0.777343	2.41309e-05	6.31311	2.31777e+06		0.775526	0.000131288	13.3177	71729.1		4.43364e-05		11.7523	-684510		0.777576	1.15718e-05	12.296	301502		0.776443	3.2702e-05	13.0319	75992.9
0.781221	6.37249e-05	15.0391	32543.6		0.781438	2.45311e-05	6.3172	1.88645e+06		0.779621	0.000130903	13.3218	71839.3		4.50336e-05		11.7564	-693114		0.781671	1.1952e-05	12.3001	298653		0.780538	3.28089e-05	13.036	75979.8
0.785316	6.29728e-05	15.0432	32522		0.785533	2.48406e-05	6.3213	1.84321e+06		0.783716	0.000130327	13.3258	71839		4.56822e-05		11.7605	-685625		0.785766	1.22713e-05	12.3042	296852		0.784633	3.28708e-05	13.0401	75966.1
0.789411	6.23523e-05	15.0473	32501.1		0.789628	2.50669e-05	6.32539	1.96508e+06		0.787811	0.00012983	13.3299	71713.3		4.62694e-05		11.7646	-678067		0.789861	1.23891e-05	12.3083	296426		0.788728	3.28474e-05	13.0442	75952.7
0.793506	6.18803e-05	15.0514	32476.4		0.793722	2.51155e-05	6.32949	2.29737e+06		0.791906	0.000129389	13.334	71568.6		4.64881e-05		11.7686	-677180		0.793956	1.21507e-05	12.3124	297891		0.792822	3.29245e-05	13.0483	75935
0.797601	6.15195e-05	15.0555	32448.4		0.797817	2.50257e-05	6.33358	2.79498e+06		0.796001	0.000128966	13.3381	71546.2		4.63614e-05		11.7727	-681036		0.798051	1.17842e-05	12.3165	303805		0.796917	3.30647e-05	13.0524	75913.6
0.801696	6.12829e-05	15.0596	32423.8		0.801912	2.49077e-05	6.33768	3.26945e+06		0.800096	0.000128518	13.3422	71626		4.61005e-05		11.7768	-686054		0.802146	1.14108e-05	12.3205	306717		0.801012	3.31572e-05	13.0565	75899.4
0.80579	6.11321e-05	15.0637	32389.2		0.806007	2.48074e-05	6.34177	3.67047e+06		0.804191	0.000128073	13.3463	71604		4.58062e-05		11.7809	-694220		0.80624	1.10319e-05	12.3246	310227		0.805107	3.31805e-05	13.0606	75889.4
0.809885	6.10128e-05	15.0678	32359.8		0.810102	2.47948e-05	6.34587	5.15075e+06		0.808286	0.000127658	13.3504	71404.4		4.55041e-05		11.785	-722254		0.810335	1.04371e-05	12.3287	315541		0.809202	3.30693e-05	13.0647	75883
0.81398	6.09093e-05	15.0719	32327.7		0.814197	2.48551e-05	6.34996	1.08216e+07		0.81238	0.000127436	13.3545	71171.8		4.53716e-05		11.7891	-751191		0.81443	9.8002e-06	12.3328	305960		0.813297	3.28117e-05	13.0688	75879.8
0.818075	6.06815e-05	15.076	32291.5		0.818292	2.49382e-05	6.35406	1.14028e+07		0.816475	0.000127371	13.3586	71022.1		4.53331e-05		11.7932	-762035		0.818525	9.28489e-06	12.3369	304520		0.817392	3.23772e-05	13.0729	75864.3
0.82217	6.04729e-05	15.0801	32265.9		0.822387	2.49762e-05	6.35815	8.33924e+06		0.82057	0.000127412	13.3627	70948.5		4.53038e-05		11.7973	-770284		0.82262	8.85709e-06	12.341	305439		0.821487	3.19028e-05	13.077	75846.4
0.826265	6.03182e-05	15.0842	32227.4		0.826482	2.49477e-05	6.36225	8.19917e+06		0.824665	0.000127533	13.3668	70761.9		4.52065e-05		11.8014	-785862		0.826715	8.49045e-06	12.3451	307153		0.825582	3.14712e-05	13.0811	75830.5
0.83036	6.01884e-05	15.0882	32192.6		0.830576	2.48777e-05	6.36634	9.25733e+06		0.82876	0.000127692	13.3709	70644		4.50147e-05		11.8055	-805907		0.83081	8.33494e-06	12.3492	309001		0.829676	3.11714e-05	13.0852	75809.6
0.834455	5.99289e-05	15.0923	32157.2		0.834671	2.4675e-05	6.37044	1.04988e+07		0.832855	0.000127846	13.375	70519.1		4.44664e-05		11.8096	-775615		0.834905	8.2764e-06	12.3533	312100		0.833771	3.12083e-05	13.0893	75788.9
0.83855	5.94805e-05	15.0964	32116		0.838766	2.44104e-05	6.37863	1.30486e+07		0.83695	0.000127982	13.3791	70522.1		4.37031e-05		11.8137	-782974		0.839	8.22455e-06	12.3574	318851		0.837866	3.14915e-05	13.0933	75759.9
0.842645	5.86567e-05	15.1005	32090		0.842861	2.43162e-05	6.38272	1.24478e+07		0.841045	0.000128076	13.3832	70322.7		4.29724e-05		11.8178	-798030		0.843095	8.17439e-06	12.3615	328313		0.841961	3.19285e-05	13.0974	75728
0.846739	5.74865e-05	15.1046	32059.7		0.846956	2.43921e-05	6.38682	1.50187e+07		0.84514	0.000128119	13.3873	70051.3		4.23298e-05		11.8219	-815289		0.847189	8.19796e-06	12.3656	337990		0.846056	3.25239e-05	13.1015	75712.1
0.850834	5.64045e-05	15.1087	32022.7		0.851051	2.46464e-05	6.39091	2.52977e+07		0.849235	0.000128065	13.3914	69969.9		4.19395e-05		11.826	-809867		0.851284	8.32869e-06	12.3697	345031		0.850151	3.31638e-05	13.1056	75691.2
0.854929	5.56857e-05	15.1128	31992.8		0.855146	2.51234e-05	6.80859	-1.41998e+10		0.853329	0.000127734	13.3955	69807.7		4.17413e-05		11.8301	-816892		0.855379	8.51743e-06	12.3738	341729		0.854246	3.39144e-05	13.1097	75639.3
0.859024	5.53016e-05	15.1169	31956.1		0.859241	2.5656e-05	6.81269	-1.38401e+10		0.857424	0.000127157	13.3996	69725.4		4.1672e-05		11.8342	-832292		0.859474	8.60388e-06	12.3779	328213		0.858341	3.47135e-05	13.1138	75577.7
0.863119	5.5118e-05	15.121	31918.1		0.863336	2.61275e-05	6.81678	-2.82064e+10		0.861519	0.000126535	13.4036	69562.2		4.15923e-05		11.8383	-869353		0.863569	8.53368e-06	12.382	326930		0.862436	3.54622e-05	13.1179	75533
0.867214	5.5017e-05	15.1251	31894.5		0.867431	2.65241e-05	6.83316	-2.71493e+10		0.865614	0.000125938	13.4077	69323.3		4.14448e-05		11.8424	-918594		0.867664	8.23777e-06	12.3861	325197		0.866531	3.61417e-05	13.122	75486.1
0.871309	5.49492e-05	15.1292	31854.6		0.871525	2.66279e-05	6.83725	-1.45369e+10		0.869709	0.000125419	13.4118	69146		4.11705e-05		11.8464	-975736		0.871759	7.85984e-06	12.3902	327139		0.870625	3.6544e-05	13.1261	75434.8
0.875404	5.49061e-05	15.1333	31810.3		0.87562	2.63304e-05	6.84135	-1.6112e+10		0.873804	0.000125087	13.4159	69033.2		4.07527e-05		11.8505	-1.0043e+06		0.875854	7.49057e-06	12.3943	326492		0.87472	3.6271e-05	13.1302	75372.7
0.879499	5.48975e-05	15.1374	31779.1		0.879715	2.57802e-05	6.84544	-1.64755e+10		0.877899	0.000125075	13.42	68943.4		4.03095e-05		11.8546	-1.01613e+06		0.879949	7.13275e-06	12.3984	325483		0.878815	3.53409e-05	13.1343	75312.6
0.883593	5.49131e-05	15.1415	31744.5		0.88381	2.52709e-05	6.84954	-1.65416e+10		0.881994	0.000125426	13.4241	68770.4		3.98872e-05		11.8587	-1.04816e+06		0.884043	6.82236e-06	12.4024	314534		0.88291	3.43255e-05	13.1384	75255.7
0.887688	5.49344e-05	15.1456	31713.5		0.887905	2.48803e-05	6.85363	-1.59551e+10		0.886089	0.000126082	13.4282	68659.2		3.96053e-05		11.8628	-1.07712e+06		0.888138	6.63587e-06	12.4065	308660		0.887005	3.34705e-05	13.1425	75188.6
0.891783	5.49557e-05	15.1497	31686.4		0.892	2.45458e-05	6.85773	-1.72621e+10		0.890183	0.000126866	13.4323	68594.9		3.94984e-05		11.8669	-1.10409e+06		0.892233	6.74549e-06	12.4106	305299		0.8911	3.28128e-05	13.1466	75129.9
0.895878	5.49327e-05	15.1538	31643.9		0.896095	2.42402e-05	6.86592	-1.76313e+10		0.894278	0.000127616	13.4364	68338.3		3.9506e-05		11.871	-1.12615e+06		0.896328	6.98398e-06	12.4147	303246		0.895195	3.24718e-05	13.1507	75053.3
0.899973	5.48484e-05	15.1579	31595.2		0.90019	2.39328e-05	6.87001	-2.11222e+10		0.898373	0.000128295	13.4405	68273.3		3.96036e-05		11.8751	-1.13378e+06		0.900423	7.22907e-06	12.4188	300254		0.89929	3.23819e-05	13.1548	74978.1
0.904068	5.47252e-05	15.162	31555.4		0.904285	2.36114e-05	6.87411	-1.96819e+10		0.902468	0.000128724	13.4446	68070.9		3.97163e-05		11.8792	-1.10576e+06		0.904518	7.47165e-06	12.4229	296618		0.903385	3.23674e-05	13.1589	74902.7
0.908163	5.46306e-05	15.166	31512.3		0.908379	2.32419e-05	6.8782	-1.91397e+10		0.906563	0.000129006	13.4487	67899.5		3.98124e-05		11.8833	-1.03053e+06		0.908613	7.6921e-06	12.427	294620		0.907479	3.23496e-05	13.163	74819.3
0.912258	5.45953e-05	15.1701	31492.5		0.912474	2.29152e-05	12.4473	6.01667e+07		0.910658	0.000129222	13.4528	67784.4		3.96152e-05		11.8874	-978889		0.912708	7.88276e-06	12.4311	295514		0.911574	3.23188e-05	13.1671	74728.4
0.916353	5.45918e-05	15.1742	31447.7		0.916569	2.26982e-05	12.4514	1.11121e+07		0.914753	0.000129324	13.4569	67637.9		3.92247e-05		11.8915	-938048		0.916803	8.02963e-06	12.4352	299094		0.915669	3.22528e-05	13.1712	74638.4
0.920447	5.45513e-05	15.1783	31426.9		0.920664	2.25553e-05	12.4554	8.86999e+06		0.918848	0.000129091	13.461	67554.5		3.90588e-05		11.8956	-898135		0.920897	8.05387e-06	12.4393	287072		0.919764	3.22278e-05	13.1752	74552.1
0.924542	5.44517e-05	15.1824	31381.8		0.924759	2.24392e-05	12.4595	8.0671e+06		0.922943	0.000128494	13.4651	67426.2		3.90828e-05		11.8997	-869389		0.924992	7.88937e-06	12.4434	278236		0.923859	3.246e-05	13.1793	74462.1
0.928637	5.43631e-05	15.1865	31329.6		0.928854	2.2337e-05	12.4636	7.32622e+06		0.927038	0.000127756	13.4692	67218.1		3.92154e-05		11.9038	-855237		0.929087	7.42314e-06	12.4475	276189		0.927954	3.31009e-05	13.1834	74366.4
0.932732	5.43142e-05	15.1906	31281.9		0.932949	2.23981e-05	12.4677	6.44199e+06		0.931132	0.000126996	13.4733	67048.5		3.95518e-05		11.9079	-833796		0.933182	6.87241e-06	12.4516	274911		0.932049	3.40329e-05	13.1875	74271.9
0.936827	5.43786e-05	15.1947	31215.2		0.937044	2.25791e-05	12.4718	5.72104e+06		0.935227	0.000126271	13.4774	66917		3.99589e-05		11.912	-806608		0.937277	6.47761e-06	12.4557	273665		0.936144	3.50306e-05	13.1916	74169.3
0.940922	5.45615e-05	15.1988	31169.7		0.941139	2.27971e-05	12.4759	4.64841e+06		0.939322	0.000125546	13.4815	66732.6		4.03524e-05		11.9161	-793668		0.941372	6.20386e-06	12.4598	283437		0.940239	3.61236e-05	13.1957	74073
0.945017	5.47383e-05	15.2029	31123		0.945233	2.30358e-05	12.48	3.59235e+06		0.943417	0.000124798	13.4855	66546.9		4.07298e-05		11.9202	-786828		0.945467	5.97485e-06	12.4639	283806		0.944333	3.71631e-05	13.1998	73952.8
0.949112	5.48616e-05	15.207	31071.7		0.949328	2.33805e-05	12.4841	1.95581e+06		0.947512	0.000123834	13.4896	66478.5		4.10582e-05		11.9243	-754564		0.949562	5.72796e-06	12.468	275265		0.948428	3.80698e-05	13.2039	73867.2
0.953207	5.48892e-05	15.2111	31018		0.953423	2.37971e-05	12.4882	1.7789e+06		0.951607	0.000122774	13.4937	66394.3		4.13254e-05		11.9283	-708477		0.953657	5.4442e-06	12.4721	267744		0.952523	3.87927e-05	13.208	73759.4
0.957301	5.46193e-05	15.2152	30969.3		0.957518	2.42525e-05	12.4923	1.76782e+06		0.955702	0.000121651	13.4978	66320.5		4.14974e-05		11.9324	-689327		0.957751	5.06406e-06	12.4762	263323		0.956618	3.90746e-05	13.2121	73650
0.961396	5.40457e-05	15.2193	30912.2		0.961613	2.47214e-05	12.4964	1.77754e+06		0.959797	0.000120488	13.5019	66240.1		4.14128e-05		11.9365	-670974		0.961846	4.57137e-06	12.4802	259768		0.960713	3.87943e-05	13.2162	73539.3
0.965491	5.32302e-05	15.2234	30838.9		0.965708	2.51781e-05	12.5005	1.69614e+06		0.963892	0.000119566	13.506	66028.7		4.09472e-05		11.9406	-666008		0.965941	4.13213e-06	12.4843	256339		0.964808	3.81952e-05	13.2203	73427.4
0.969586	5.21707e-05	15.2275	30781.6		0.969803	2.56168e-05	12.5046	1.60985e+06		0.967986	0.000118812	13.5101	65918.1		4.02437e-05		11.9447	-660201		0.970036	3.93647e-06	12.4884	253350		0.968903	3.7545e-05	13.2244	73328.1
0.973681	5.10976e-05	15.2316	30718.3		0.973898	2.60425e-05	12.5087	1.58578e+06		0.972081	0.000118139	13.5142	65817.9		3.94186e-05		11.9488	-674941		0.974131	4.06086e-06	12.4925	250539		0.972998	3.6909e-05	13.2285	73228
0.977776	5.01411e-05	15.2357	30634.7		0.977993	2.66121e-05	12.5128	1.56905e+06		0.976176	0.000117522	13.5183	65778.8		3.8697e-05		11.9529	-689599		0.978226	4.33226e-06	12.4966	247630		0.977093	3.63966e-05	13.2326	73122.5
0.981871	4.93158e-05	15.2398	30599.8		0.982088	2.72405e-05	12.5169	1.46996e+06		0.980271	0.000116942	13.5224	65652.4		3.80578e-05		11.957	-663553		0.982321	4.60409e-06	12.5007	245145		0.981188	3.62087e-05	13.2367	73008.7
0.985966	4.86862e-05	15.2439	30520.8		0.986182	2.78319e-05	12.521	1.26707e+06		0.984366	0.000116395	13.5265	65537.2		3.74507e-05		11.9611	-636892		0.986416	4.84827e-06	12.5048	242984		0.985282	3.63352e-05	13.2408	72887.4
0.990061	4.82123e-05	15.2479	30477.5		0.990277	2.83758e-05	12.5251	1.22632e+06		0.988461	0.00011616	13.5306	65470		3.68356e-05		11.9652	-614090		0.990511	5.00293e-06	12.5089	238372		0.989377	3.65422e-05	13.2449	72789.6
0.994156	4.78252e-05	15.252	30399.7		0.994372	2.88586e-05	12.5292	1.17795e+06		0.992556	0.000116077	13.5347	65383.4		3.62105e-05		11.9693	-588019		0.994606	5.14533e-06	12.513	233805		0.993472	3.6709e-05	13.249	72674.6
0.99825	4.7505e-05	15.2561	30316.5		0.998467	2.92851e-05	12.5332	1.04126e+06		0.996651	0.000115971	13.5388	65278.3		3.55822e-05		11.9734	-565610		0.9987	5.29844e-06	12.5171	228880		0.997567	3.6823e-05	13.2531	72562.5
1.00235	4.72583e-05	15.2602	30233.9		1.00256	2.96622e-05	12.5373	987427		1.00075	0.000115822	13.5429	65198.4		3.49115e-05		11.9775	-554316		1.0028	5.45224e-06	12.5212	224792		1.00166	3.66795e-05	13.2571	72443.7
1.00644	4.7066e-05	15.2643	30157.4		1.00666	2.99276e-05	12.5414	962373		1.00484	0.000115518	13.547	65144.2		3.43565e-05		11.9816	-550367		1.00689	5.75014e-06	12.5253	220994		1.00576	3.63178e-05	13.2612	72286.2
1.01054	4.68826e-05	15.2684	30091.1		1.01075	3.01672e-05	12.5455	951843		1.00894	0.000115009	13.5511	65115.2		3.39682e-05		11.9857	-548497		1.01099	6.0699e-06	12.5294	215905		1.00985	3.58876e-05	13.2653	72180.3
1.01463	4.6693e-05	15.2725	30033.2		1.01485	3.04422e-05	12.5496	943773		1.01303	0.000114322	13.5552	65005.1		3.37535e-05		11.9898	-540300		1.01508	6.33261e-06	12.5335	212167		1.01395	3.53523e-05	13.2694	72069.6
1.01872	4.64639e-05	15.2766	29975.6		1.01894	3.07561e-05	12.5537	870044		1.01713	0.000113557	13.5593	64946.5		3.37049e-05		11.9939	-510093		1.01917	6.51477e-06	12.5376	209606		1.01804	3.49463e-05	13.2735	71954.7
1.02282	4.6176e-05	15.2807	29899.7		1.02304	3.10863e-05	12.5578	802940		1.02122	0.000112983	13.5633	64872.2		3.39045e-05		11.998	-508778		1.02327	6.73972e-06	12.5417	206182		1.02214	3.49286e-05	13.2776	71817.8
1.02691	4.57943e-05	15.2848	29816.1		1.02713	3.13827e-05	12.5619	763854		1.02531	0.000112985	13.5674	64728.2		3.43611e-05		12.0021	-513837		1.02736	7.01774e-06	12.5458	200788		1.02623	3.52008e-05	13.2817	71696.8
1.03101	4.51248e-05	15.2889	29748.2		1.03123	3.16295e-05	12.566	736362		1.02941	0.000113221	13.5715	64670.8		3.48843e-05		12.0062	-521253		1.03146	7.29994e-06	12.5499	195663		1.03033	3.56408e-05	13.2858	71584.6
1.0351	4.43142e-05	15.293	29652.7		1.03532	3.17851e-05	12.5701	716008		1.0335	0.000113484	13.5756	64573.1		3.53847e-05		12.0102	-551750		1.03555	7.564e-06	12.554	192946		1.03442	3.61618e-05	13.2899	71447.2
1.0392	4.36023e-05	15.2971	29593.7		1.03942	3.1798e-05	12.5742	703029		1.0376	0.000113857	13.5797	64457		3.58583e-05		12.0143	-564484		1.03965	7.80616e-06	12.5581	190179		1.03852	3.66748e-05	13.294	71300.8
1.04329	4.29707e-05	15.3012	29516.5		1.04351	3.17356e-05	12.5783	693236		1.04169	0.000114293	13.5838	64392.1		3.62996e-05		12.0184	-574207		1.04374	7.88733e-06	12.5621	185747		1.04261	3.71543e-05	13.2981	71172.5
1.04739	4.23826e-05	15.3053	29420		1.04761	3.1481e-05	12.5824	688749		1.04579	0.000114643	13.5879	64347		3.67074e-05		12.0225	-585920		1.04784	7.73841e-06	12.5662	180511		1.04671	3.70532e-05	13.3022	71040.5
1.05148	4.17998e-05	15.3094	29377.1		1.0517	3.11993e-05	12.5865	689215		1.04988	0.000114866	13.592	64273.5		3.7062e-05		12.0266	-588006		1.05193	7.43034e-06	12.5703	180270		1.0508	3.64417e-05	13.3063	70884.1
1.05558	4.12071e-05	15.3135	29309.7		1.0558	3.12901e-05	12.5906	711277		1.05398	0.000114968	13.5961	64212.7		3.7289e-05		12.0307	-592070		1.05603	7.10062e-06	12.5744	180640		1.0549	3.54739e-05	13.3104	70728.9
1.05967	4.06051e-05	15.3176	29239.2		1.05989	3.1707e-05	12.5947	712361		1.05807	0.000114999	13.6002	64168.1		3.75419e-05		12.0348	-604768		1.06012	6.82144e-06	12.5785	181409		1.05899	3.42601e-05	13.3145	70597.6
1.06377	3.99492e-05	15.3217	29155.4		1.06399	3.21491e-05	12.5988	714713		1.06217	0.000114871	13.6043	64082.1		3.80048e-05		12.0389	-621757		1.06422	6.57618e-06	12.5826	182387		1.06309	3.30777e-05	13.3186	70423.8
1.06786	3.91644e-05	15.3257	29095.7		1.06808	3.2521e-05	12.6029	730015		1.06626	0.000114513	13.6084	64012		3.87029e-05		12.043	-641776		1.06831	6.33604e-06	12.5867	184891		1.06718	3.20233e-05	13.3227	70300.9
1.07196	3.84163e-05	15.3298	29070.3		1.07218	3.27411e-05	12.607	714976		1.07036	0.000114059	13.6125	63982.6		3.94509e-05		12.0471	-666017		1.07241	6.09397e-06	12.5908	182296		1.07128	3.10683e-05	13.3268	70130.5
1.07605	3.77835e-05	15.3339	29050.7		1.07627	3.28713e-05	12.6111	712710		1.07445	0.000113688	13.6166	63914.5		4.01623e-05		12.0512	-693547		1.0765	5.91023e-06	12.5949	176829		1.07537	3.01893e-05	13.3309	69962.1
1.08015	3.72759e-05	15.338	29031.9		1.08036	3.29541e-05	12.6151	714928		1.07855	0.000113533	13.6207	63854.5		4.07838e-05		12.0553	-722918		1.0806	5.79723e-06	12.599	174697		1.07946	2.94413e-05	13.3349	69798.5
1.08424	3.68382e-05	15.3421	29021.3		1.08446	3.28989e-05	12.6192	716729		1.08264	0.000113528	13.6248	63792.4		4.12982e-05		12.0594	-755160		1.08469	5.71771e-06	12.6031	173741		1.08356	2.89088e-05	13.339	69647.3
1.08834	3.64346e-05	15.3462	29010		1.08855	3.2868e-05	12.6233	718678		1.08674	0.000113561	13.6289	63756.8		4.16608e-05		12.0635	-787498		1.08879	5.64446e-06	12.6072	173025		1.08765	2.84573e-05	13.3431	69489.2
1.09243	3.60599e-05	15.3503	28989.6		1.09265	3.30239e-05	12.6274	743223		1.09083	0.000113401	13.633	63697.6		4.15794e-05		12.0676	-828288		1.09288	5.5716e-06	12.6113	173963		1.09175	2.80158e-05	13.3472	69341
1.09653	3.56915e-05	15.3544	28957.4		1.09674	3.33015e-05	12.6315	785428		1.09493	0.000112969	13.6371	63674.8		4.13268e-05		12.0717	-836892		1.09698	5.48089e-06	12.6154	174245		1.09584	2.75692e-05	13.3513	69198.3
1.10062	3.53199e-05	15.3585	28943.4		1.10084	3.35899e-05	12.6356	811395		1.09902	0.000112062	13.6412	63629.1		4.09507e-05		12.0758	-852313		1.10107	5.39035e-06	12.6195	172505		1.09994	2.70689e-05	13.3554	69055.6
1.10472	3.4826e-05	15.3626	28945.7		1.10493	3.39057e-05	12.6397	847869		1.10312	0.000110983	13.6452	63577		4.05197e-05		12.0799	-870159		1.10517	5.29774e-06	12.6236	169450		1.10403	2.64746e-05	13.3595	68912.9
1.10881	3.42082e-05	15.3667	28982.3		1.10903	3.44086e-05	12.6438	901591		1.10721	0.000109937	13.6493	63546		4.00853e-05		12.084	-882480		1.10926	5.19761e-06	12.6277	168414		1.10813	2.57269e-05	13.3636	68769.5
1.11291	3.35612e-05	15.3708	28978.9		1.11312	3.51444e-05	12.6479	815640		1.11131	0.000108933	13.6534	63524.5		3.94032e-05		12.088	-868364		1.11336	5.06777e-06	12.6318	169398		1.11222	2.49623e-05	13.3677	68644.5
1.117	3.29169e-05	15.3749	29024.6		1.11722	3.59523e-05	12.652	835068		1.1154	0.000108071	13.6575	63504.1		3.85506e-05		12.0921	-838168		1.11745	5.1458e-06	12.6359	170523		1.11632	2.42797e-05	13.3718	68527.7
1.1211	3.22033e-05	15.379	29080.6		1.12131	3.67055e-05	12.6561	855315		1.1195	0.000107348	13.6616	63471.2		3.77295e-05		12.0962	-807734		1.12155	5.56899e-06	12.64	172270		1.12041	2.36448e-05	13.3759	68423.9
1.12519	3.15041e-05	15.3831	29094.3		1.12541	3.7381e-05	12.6602	899356		1.12359	0.000106657	13.6657	63427.8		3.699e-05		12.1003	-780909		1.12564	6.08419e-06	12.644	173894		1.12451	2.30359e-05	13.38	68324.4
1.12929	3.09887e-05	15.3872	29120.3		1.1295	3.79684e-05	12.6643	1.03876e+06		1.12769	0.000105962	13.6698	63411.5		3.62971e-05		12.1044	-759002		1.12974	6.5756e-06	12.6481	172814		1.1286	2.22849e-05	13.3841	68254.5
1.13338	3.0692e-05	15.3913	29150.9		1.1336	3.85799e-05	12.6684	1.08131e+06		1.13178	0.000105227	13.6739	63373.1		3.56348e-05		12.1085	-741079		1.13383	7.1017e-06	12.6522	172541		1.1327	2.13619e-05	13.3882	68162.8
1.13748	3.04818e-05	15.3954	29170.5		1.13769	3.91707e-05	12.6725	1.10538e+06		1.13588	0.000104479	13.678	63363.6		3.49698e-05		12.1126	-726613		1.13793	7.69624e-06	12.6563	170966		1.13679	2.05141e-05	13.3923	68135.7
1.14157	3.02713e-05	15.3995	29174.3		1.14179	3.97011e-05	12.6766	1.16822e+06		1.13997	0.000103739	13.6821	63392.7		3.42857e-05		12.1167	-717428		1.14202	8.29282e-06	12.6604	169935		1.14089	2.00536e-05	13.3964	68079.4
1.14567	3.00468e-05	15.4036	29179.8		1.14588	4.0111e-05	12.6807	1.22353e+06		1.14407	0.000102781	13.6862	63347.6		3.35827e-05		12.1208	-683473		1.14612	8.8505e-06	12.6645	169252		1.14498	2.00818e-05	13.4005	68024.8
1.14976	2.9724e-05	15.4076	29203.6		1.14998	4.02433e-05	12.6848	1.265e+06		1.14816	0.000101726	13.6903	63349.9		3.27699e-05		12.1249	-653153		1.15021	9.36647e-06	12.6686	166393		1.14908	2.02602e-05	13.4046	67990.6
1.15386	2.94578e-05	15.4117	29216		1.15407	4.00354e-05	12.6889	1.35354e+06		1.15226	0.000100602	13.6944	63336.2		3.17734e-05		12.129	-626000		1.15431	9.81612e-06	12.6727	162798		1.15317	2.04385e-05	13.4087	67963.2
1.15795	2.9403e-05	15.4158	29200.4		1.15817	3.94977e-05	12.693	1.44953e+06		1.15635	9.95037e-05	13.6985	63319.9		3.07942e-05		12.1331	-622535		1.1584	1.01508e-05	12.6768	160805		1.15727	2.056e-05	13.4128	67967
1.16205	2.95428e-05	15.4199	29190.7		1.16226	3.89007e-05	12.697	1.61481e+06		1.16045	9.85743e-05	13.7026	63308		3.01259e-05		12.1372	-622926		1.1625	1.03984e-05	12.6809	157980		1.16136	2.06031e-05	13.4168	67980.9
1.16614	2.98499e-05	15.424	29118		1.16636	3.83457e-05	12.7011	2.02949e+06		1.16454	9.77681e-05	13.7067	63293.2		2.98403e-05		12.1413	-636661		1.16659	1.05807e-05	12.685	153280		1.16546	2.04858e-05	13.4209	67988.6
1.17024	3.02357e-05	15.4281	29099		1.17045	3.78244e-05	12.7052	2.26989e+06		1.16864	9.70443e-05	13.7108	63295.2		2.96447e-05		12.1454	-648489		1.17069	1.06622e-05	12.6891	150267		1.16955	2.01365e-05	13.425	68023.2
1.17433	3.06268e-05	15.4322	29095		1.17455	3.73313e-05	12.7093	2.52809e+06		1.17273	9.63923e-05	13.7149	63299.7		2.94152e-05		12.1495	-623467		1.17478	1.07593e-05	12.6932	147253		1.17365	1.98098e-05	13.4291	68066.3
1.17843	3.09469e-05	15.4363	29078.6		1.17864	3.68713e-05	12.7134	2.6538e+06		1.17683	9.57963e-05	13.719	63295.1		2.90908e-05		12.1536	-597704		1.17888	1.08923e-05	12.6973	143103		1.17774	1.98107e-05	13.4332	68116.4
1.18252	3.11733e-05	15.4404	29020.6		1.18274	3.64462e-05	12.7175	2.79055e+06		1.18092	9.52424e-05	13.7231	63289.2		2.86935e-05		12.1577	-587243		1.18297	1.09744e-05	12.7014	139304		1.18184	2.00911e-05	13.4373	68151.9
1.18662	3.1353e-05	15.4445	29005.5		1.18683	3.60641e-05	12.7216	2.99121e+06		1.18502	9.46234e-05	13.7271	63288.5		2.82549e-05		12.1618	-587433		1.18707	1.09781e-05	12.7055	135037		1.18593	2.0434e-05	13.4414	68187
1.19071	3.15386e-05	15.4486	29039.7		1.19093	3.56887e-05	12.7257	3.22075e+06		1.18911	9.38981e-05	13.7312	63296.3		2.76431e-05		12.1659	-593344		1.19116	1.10843e-05	12.7096	131942		1.19003	2.07588e-05	13.4455	68228.3
1.19481	3.16783e-05	15.4527	29051.1		1.19502	3.53032e-05	12.7298	4.13436e+06		1.19321	9.30652e-05	13.7353	63291.8		2.70455e-05		12.1699	-602209		1.19526	1.15329e-05	12.7137	129422		1.19412	2.10618e-05	13.4496	68260.3
1.1989	3.17458e-05	15.4568	29064.1		1.19912	3.47846e-05	12.7339	4.73665e+06		1.1973	9.2038e-05	13.7394	63288.2		2.67686e-05		12.174	-609411		1.19935	1.20886e-05	12.7178	127788		1.19822	2.11492e-05	13.4537	68287.4
1.20299	3.15111e-05	15.4609	29130.8		1.20321	3.40101e-05	12.738	5.30409e+06		1.2014	9.07662e-05	13.7435	63291		2.69679e-05		12.1781	-586332		1.20344	1.26145e-05	12.7218	126415		1.20231	2.11276e-05	13.4578	68319
1.20709	3.098e-05	15.465	29246		1.20731	3.29747e-05	12.7421	7.26458e+06		1.20549	8.94058e-05	13.7476	63303.3		2.74802e-05		12.1822	-570473		1.20754	1.30827e-05	12.7259	124121		1.20641	2.10817e-05	13.4619	68350.1
1.21118	3.02338e-05	15.4691	29369		1.2114	3.19259e-05	12.7462	1.25011e+07		1.20959	8.81155e-05	13.7517	63317.7		2.81121e-05		12.1863	-566495		1.21163	1.34841e-05	12.73	120492		1.2105	2.08629e-05	13.466	68351
1.21528	2.93846e-05	15.4732	29482.1		1.2155	3.09586e-05	12.7503	2.71567e+07		1.21368	8.69044e-05	13.7558	63327.6		2.87521e-05		12.1904	-573642		1.21573	1.37678e-05	12.7341	117233		1.2146	2.05773e-05	13.4701	68317.2
1.21937	2.8637e-05	15.4773	29627		1.21959	3.00662e-05	12.7544	9.16213e+08		1.21777	8.57571e-05	13.7599	63335.4		2.93731e-05		12.1945	-579912		1.21982	1.38566e-05	12.7382	115909		1.21869	2.02998e-05	13.4742	68268.5
1.22347	2.80289e-05	15.4814	29813		1.22369	2.92796e-05	12.7626	2.44291e+08		1.22187	8.47e-05	13.764	63348.2		2.99936e-05		12.1986	-599191		1.22392	1.38457e-05	12.7423	115461		1.22279	1.99001e-05	13.4783	68196.7
1.22756	2.7506e-05	15.4854	30007.3		1.22778	2.8822e-05	13.5774	1.16665e+07		1.22596	8.37642e-05	13.7681	63362.6		3.06959e-05		12.2027	-595111		1.22801	1.37891e-05	12.7464	115466		1.22688	1.95033e-05	13.4824	68112
1.23166	2.70113e-05	15.4895	30179		1.23188	2.84751e-05	13.5815	3.49381e+06		1.23006	8.29532e-05	13.7722	63392.3		3.14084e-05		12.2068	-589346		1.23211	1.36074e-05	12.7505	114313		1.23098	1.91533e-05	13.4865	68022.5
1.23575	2.65272e-05	15.4936	30433.1		1.23597	2.8104e-05	13.5856	2.06435e+06		1.23415	8.22098e-05	13.7763	63415.2		3.20561e-05		12.2109	-585380		1.2362	1.31454e-05	12.7546	115234		1.23507	1.87834e-05	13.4906	67876.7
1.23985	2.61188e-05	15.4977	30739.6		1.24007	2.76798e-05	13.5897	1.51881e+06		1.23825	8.15082e-05	13.7804	63412.8		3.2629e-05		12.215	-560391		1.2403	1.27023e-05	12.7587	116538		1.23917	1.83733e-05	13.4946	67701.8
1.24394	2.57721e-05	15.5018	31084.8		1.24416	2.71941e-05	13.5938	1.07854e+06		1.24234	8.0811e-05	13.7845	63412.4		3.31099e-05		12.2191	-536544		1.24439	1.2417e-05	12.7628	118391		1.24326	1.79432e-05	13.4987	67512.5
1.24804	2.54435e-05	15.5059	31426.9		1.24826	2.66892e-05	13.5979	929249		1.24644	7.99969e-05	13.7886	63430.7		3.34946e-05		12.2232	-520154		1.24849	1.22801e-05	12.7669	120576		1.24736	1.74911e-05	13.5028	67294.3
1.25213	2.51217e-05	15.51	31705.9		1.25235	2.63289e-05	13.602	832577		1.25053	7.90695e-05	13.7927	63444.3		3.36494e-05		12.2273	-505639		1.25258	1.22703e-05	12.771	121741		1.25145	1.68809e-05	13.5069	67042.9
1.25623	2.4788e-05	15.5141	32055.9		1.25645	2.61693e-05	13.6061	629141		1.25463	7.81377e-05	13.7968	63458.3		3.37395e-05		12.2314	-501481		1.25668	1.23196e-05	12.7751	122177		1.25555	1.6115e-05	13.511	66759.3
1.26032	2.44351e-05	15.5182	32479		1.26054	2.6133e-05	13.6102	527772		1.25872	7.74282e-05	13.8009	63476.5		3.39653e-05		12.2355	-498179		1.26077	1.23162e-05	12.7792	123841		1.25964	1.54711e-05	13.5151	66462.5
1.26442	2.40207e-05	15.5223	32925.4		1.26464	2.6184e-05	13.6143	487255		1.26282	7.68887e-05	13.8049	63499.6		3.43319e-05		12.2396	-495516		1.26487	1.2226e-05	12.7833	127486		1.26374	1.49973e-05	13.5192	66130.7
1.26851	2.37503e-05	15.5264	33443.3		1.26873	2.62102e-05	13.6184	441044		1.26691	7.64559e-05	13.809	63506.5		3.46488e-05		12.2437	-499854		1.26896	1.19036e-05	12.7874	132173		1.26783	1.46608e-05	13.5233	65785.3
1.27261	2.37007e-05	15.5305	34041		1.27282	2.61658e-05	13.6225	388111		1.27101	7.60145e-05	13.8131	63521.1		3.48448e-05		12.2477	-505751		1.27306	1.13586e-05	12.7915	136817		1.27192	1.44231e-05	13.5274	65414.4
1.2767	2.37547e-05	15.5346	34626		1.27692	2.60043e-05	13.6266	343528		1.2751	7.5517e-05	13.8172	63543.7		3.48473e-05		12.2518	-504346		1.27715	1.07418e-05	12.7956	140305		1.27602	1.42528e-05	13.5315	65052.6
1.2808	2.37926e-05	15.5387	35237.2		1.28101	2.57582e-05	13.6307	316751		1.2792	7.49062e-05	13.8213	63566.8		3.47744e-05		12.2559	-512588		1.28125	1.01507e-05	12.7997	141864		1.28011	1.41408e-05	13.5356	64679.8
1.28489	2.37844e-05	15.5428	35927.6		1.28511	2.54398e-05	13.6348	300867		1.28329	7.42488e-05	13.8254	63577.5		3.46873e-05		12.26	-525351		1.28534	9.60353e-06	12.8037	143110		1.28421	1.42095e-05	13.5397	64284.8
1.28899	2.36223e-05	15.5469	36631.1		1.2892	2.50633e-05	13.6389	283332		1.28739	7.36292e-05	13.8295	63594.2		3.43596e-05		12.2641	-539709		1.28944	9.09101e-06	12.8078	147323		1.2883	1.44524e-05	13.5438	63883.2
1.29308	2.3215e-05	15.551	37381.4		1.2933	2.47291e-05	13.643	275736		1.29148	7.30559e-05	13.8336	63617.3		3.39038e-05		12.2682	-545593		1.29353	8.6763e-06	12.8119	151961		1.2924	1.47321e-05	13.5479	63486.3
1.29718	2.27404e-05	15.5551	38460.6		1.29739	2.44383e-05	13.6471	260530		1.29558	7.25202e-05	13.8377	63631.9		3.31754e-05		12.2723	-541848		1.29763	8.31404e-06	12.816	153176		1.29649	1.50071e-05	13.552	63101.1
1.30127	2.22923e-05	15.5592	39675.3		1.30149	2.41333e-05	13.6512	238725		1.29967	7.20186e-05	13.8418	63644.8		3.21394e-05		12.2764	-547476		1.30172	7.96111e-06	12.8201	153447		1.30059	1.52487e-05	13.5561	62688.6
1.30537	2.19056e-05	15.5633	41234.6		1.30558	2.3798e-05	13.6552	227782		1.30377	7.15439e-05	13.8459	63656.3		3.1229e-05		12.2805	-561983		1.30582	7.61266e-06	12.8242	154334		1.30468	1.54444e-05	13.5602	62300.7
1.30946	2.16855e-05	15.5673	42833.2		1.30968	2.34341e-05	13.6593	212152		1.30786	7.10733e-05	13.85	63664.7		3.06774e-05		12.2846	-577806		1.30991	7.14962e-06	12.8283	156859		1.30878	1.56404e-05	13.5643	61877
1.31356	2.15994e-05	15.5714	44493.9		1.31377	2.30433e-05	13.6634	195144		1.31196	7.07336e-05	13.8541	63690.1		3.0348e-05		12.2887	-591487		1.31401	6.68095e-06	12.8324	158947		1.31287	1.5827e-05	13.5684	61492.6
1.31765	2.15637e-05	15.5755	46287.8		1.31787	2.25796e-05	13.6675	186651		1.31605	7.05053e-05	13.8582	63692.9		3.00973e-05		12.2928	-603647		1.3181	6.37347e-06	12.8365	160290		1.31697	1.5992e-05	13.5725	61075.8
1.32175	2.15312e-05	15.5796	48264		1.32196	2.20858e-05	13.6716	183085		1.32015	7.03507e-05	13.8623	63712.4		2.98743e-05		12.2969	-623195		1.3222	6.1891e-06	12.8406	158022		1.32106	1.61514e-05	13.5765	60694.1
1.32584	2.14912e-05	15.5837	50625.9		1.32606	2.15898e-05	13.6757	178853		1.32424	7.02833e-05	13.8664	63730		2.95332e-05		12.301	-650195		1.32629	6.08927e-06	12.8447	156189		1.32516	1.63118e-05	13.5806	60318.8
1.32994	2.12422e-05	15.5878	53537.9		1.33015	2.13058e-05	13.6798	171942		1.32834	7.0247e-05	13.8705	63721.5		2.90208e-05		12.3051	-678275		1.33039	6.07733e-06	12.8488	153267		1.32925	1.65719e-05	13.5847	59957.4
1.33403	2.08612e-05	15.5919	56799.8		1.33425	2.13886e-05	13.6839	162402		1.33243	7.02139e-05	13.8746	63731.2		2.82239e-05		12.3092	-700350		1.33448	6.12051e-06	12.8529	149032		1.33335	1.69816e-05	13.5888	59570.7
1.33813	2.04612e-05	15.596	60169.7		1.33834	2.16877e-05	13.688	152984		1.33653	7.01799e-05	13.8787	63719.6		2.74586e-05		12.3133	-702983		1.33858	6.13415e-06	12.857	146045		1.33744	1.74683e-05	13.5929	59192.5
1.34222	1.99323e-05	15.6001	63976.9		1.34244	2.22148e-05	13.6921	147755		1.34062	7.01557e-05	13.8828	63713.2		2.69333e-05		12.3174	-721504		1.34267	6.09023e-06	12.8611	143232		1.34154	1.79459e-05	13.597	58834.7
1.34632	1.92531e-05	15.6042	68337.3		1.34653	2.27914e-05	13.6962	144749		1.34472	7.00665e-05	13.8868	63721.3		2.67663e-05		12.3215	-742232		1.34677	6.10003e-06	12.8652	139293		1.34563	1.83925e-05	13.6011	58490.1
1.35041	1.84899e-05	15.6083	72800.1		1.35063	2.33238e-05	13.7003	140454		1.34881	6.98811e-05	13.8909	63735.2		2.70099e-05		12.3256	-758170		1.35086	6.23763e-06	12.8693	136141		1.34973	1.86804e-05	13.6052	58144.4
1.35451	1.75156e-05	15.6124	77893.4		1.35472	2.37997e-05	13.7044	135287		1.35291	6.95675e-05	13.895	63730.6		2.76087e-05		12.3296	-783653		1.35496	6.42238e-06	12.8734	134159		1.35382	1.86993e-05	13.6093	57800.9
1.3586	1.61402e-05	15.6165	83787.2		1.35882	2.38825e-05	13.7085	129454		1.357	6.91647e-05	13.8991	63729.5		2.82028e-05		12.3337	-816048		1.35905	6.60903e-06	12.8775	129986		1.35792	1.86782e-05	13.6134	57495
1.3627	1.44625e-05	15.6206	90178.7		1.36291	2.36942e-05	13.7126	124532		1.3611	6.8699e-05	13.9032	63740.6		2.86516e-05		12.3378	-852138		1.36315	6.77388e-06	12.8815	126254		1.36201	1.87977e-05	13.6175	57203.6
1.36679	1.26617e-05	15.6247	96627.9		1.36701	2.34502e-05	13.7167	123017		1.36519	6.80713e-05	13.9073	63732		2.88836e-05		12.3419	-891891		1.36724	6.90873e-06	12.8856	123678		1.36611	1.90035e-05	13.6216	56911.8
1.37089	1.10438e-05	15.6288	103952		1.3711	2.32889e-05	13.7208	121959		1.36929	6.72967e-05	13.9114	63709.9		2.89295e-05		12.346	-934900		1.37134	6.91969e-06	12.8897	118433		1.3702	1.92318e-05	13.6257	56635.4
1.37498	9.74834e-06	15.6329	112660		1.3752	2.33121e-05	13.7249	117963		1.37338	6.65901e-05	13.9155	63715.2		2.88614e-05		12.3501	-983516		1.37543	6.80658e-06	12.8938	114769		1.3743	1.94586e-05	13.6298	56393.4
1.37908	8.71481e-06	15.637	121837		1.37929	2.34353e-05	13.729	114247		1.37748	6.61341e-05	13.9196	63721.3		2.8746e-05		12.3542	-1.04674e+06		1.37953	6.37812e-06	12.8979	111910		1.37839	1.96711e-05	13.6339	56139.5
1.38317	8.08343e-06	15.6411	131930		1.38339	2.35833e-05	13.7331	111096		1.38157	6.58136e-05	13.9237	63717.3		2.87078e-05		12.3583	-1.13088e+06		1.38362	5.83408e-06	12.902	108729		1.38249	1.98668e-05	13.638	55895.3
1.38727	7.90339e-06	15.6452	143359		1.38748	2.37415e-05	13.7371	107434		1.38567	6.55354e-05	13.9278	63684.5		2.89227e-05		12.3624	-1.22979e+06		1.38772	5.38328e-06	12.9061	106370		1.38658	2.00339e-05	13.6421	55687.6
1.39136	7.95659e-06	15.6492	156373		1.39158	2.41244e-05	13.7412	104305		1.38976	6.5288e-05	13.9319	63701.6		2.92441e-05		12.3665	-1.34716e+06		1.39181	5.05612e-06	12.9102	104758		1.39068	2.0228e-05	13.6462	55477.6
1.39545	8.05766e-06	15.6533	171826		1.39567	2.4554e-05	13.7453	102449		1.39386	6.50973e-05	13.936	63709.9		2.96269e-05		12.3706	-1.47873e+06		1.3959	4.7746e-06	12.9143	103982		1.39477	2.04681e-05	13.6503	55254
1.39955	8.3596e-06	15.6574	190077		1.39977	2.49136e-05	13.7494	101115		1.39795	6.49412e-05	13.9401	63670.4		3.00398e-05		12.3747	-1.64109e+06		1.4	4.50503e-06	12.9184	103132		1.39887	2.07291e-05	13.6543	55030.8
1.40364	8.93086e-06	15.6615	211422		1.40386	2.51655e-05	13.7535	99545.2		1.40205	6.48043e-05	13.9442	63654.1		3.02625e-05		12.3788	-1.84514e+06		1.40409	4.21365e-06	12.9225	101078		1.40296	2.08836e-05	13.6584	54813
1.40774	9.59449e-06	15.6656	237640		1.40796	2.51342e-05	13.7576	97057.6		1.40614	6.46814e-05	13.9483	63648.5		3.0219e-05		12.3829	-2.10101e+06		1.40819	3.75054e-06	12.9266	99049.9		1.40706	2.08861e-05	13.6625	54590.5
1.41183	1.03243e-05	15.6697	268050		1.41205	2.4988e-05	13.7617	94772.8		1.41023	6.44941e-05	13.9524	63647.2		3.0075e-05		12.387	-2.43518e+06		1.41228	3.35483e-06	12.9307	96623.4		1.41115	2.04712e-05	13.6666	54355.4
1.41593	1.11919e-05	15.6738	303525		1.41615	2.49809e-05	13.7658	92441.6		1.41433	6.41937e-05	13.9565	63617.1		2.98972e-05		12.3911	-2.8167e+06		1.41638	3.08227e-06	12.9348	94376		1.41525	1.98155e-05	13.6707	54125.2
1.42002	1.20962e-05	15.6779	348429		1.42024	2.51867e-05	13.7699	90479.2		1.41842	6.37809e-05	13.9606	63593.4		2.97802e-05		12.3952	-3.36115e+06		1.42047	2.8963e-06	12.9389	93667.4		1.41934	1.89167e-05	13.6748	53920.6
1.42412	1.29458e-05	15.682	403312		1.42434	2.54486e-05	13.774	89621		1.42252	6.30977e-05	13.9646	63602.6		2.99273e-05		12.3993	-4.20467e+06		1.42457	2.76494e-06	12.943	94328.9		1.42344	1.75834e-05	13.6789	53713.5
1.42821	1.37267e-05	15.6861	468564		1.42843	2.56544e-05	13.7781	88055.7		1.42661	6.22546e-05	13.9687	63598.4		3.01271e-05		12.4034	-5.59114e+06		1.42866	2.80883e-06	12.9471	93141.8		1.42753	1.62307e-05	13.683	53506.4
1.43231	1.43572e-05	15.6902	553457		1.43253	2.57886e-05	13.7822	86732.9		1.43071	6.14236e-05	13.9728	63550.4		3.02587e-05		12.4074	-8.1948e+06		1.43276	3.00294e-06	12.9512	91341.5		1.43163	1.52074e-05	13.6871	53300.9
1.4364	1.48055e-05	15.6943	664962		1.43662	2.58409e-05	13.7863	85224		1.4348	6.05971e-05	13.9769	63504.2		3.0253e-05		12.4115	-1.48873e+07		1.43685	3.24058e-06	12.9553	90277.6		1.43572	1.44196e-05	13.6912	53095.1
1.4405	1.47067e-05	15.6984	821734		1.44072	2.59434e-05	13.7904	83763.7		1.4389	5.99929e-05	13.981	63507.1		3.0211e-05		12.4156	-7.44034e+07		1.44095	3.47312e-06	12.9594	89638.7		1.43982	1.37278e-05	13.6953	52892.8
1.44459	1.42554e-05	15.7025	1.04524e+06		1.44481	2.6087e-05	13.7945	82184.2		1.44299	5.96276e-05	13.9851	63470		3.0195e-05		12.4197	2.56159e+07		1.44504	3.68471e-06	12.9634	89026.8		1.44391	1.30855e-05	13.6994	52711.7
1.44869	1.37284e-05	15.7066	1.36733e+06		1.44891	2.62412e-05	13.7986	80881.4		1.44709	5.93241e-05	13.9892	63449		3.01644e-05		12.4238	1.13828e+07		1.44914	3.87272e-06	12.9675	87719.5		1.44801	1.24555e-05	13.7035	52541.9
1.45278	1.31799e-05	15.7107	1.88127e+06		1.453	2.63909e-05	13.8027	79872.2		1.45118	5.90217e-05	13.9933	63420.1		3.01018e-05		12.4279	7.5837e+06		1.45323	3.89866e-06	12.9716	86842.7		1.4521	1.18246e-05	13.7076	52369.8
1.45688	1.26894e-05	15.7148	2.8638e+06		1.45709	2.6507e-05	13.8068	78883.9		1.45528	5.86951e-05	13.9974	63404.6		2.99794e-05		12.432	5.92677e+06		1.45733	3.85098e-06	12.9757	86517.6		1.45619	1.12854e-05	13.7117	52239.1
1.46097	1.23207e-05	15.7189	5.41531e+06		1.46119	2.65812e-05	13.8109	78044.4		1.45937	5.85065e-05	14.0015	63365.7		2.96453e-05		12.4361	4.94267e+06		1.46142	3.79548e-06	12.9798	85853.4		1.46029	1.105e-05	13.7158	52132.9
1.46507	1.20156e-05	15.723	2.63637e+07		1.46528	2.65893e-05	13.815	77178		1.46347	5.85808e-05	14.0056	63259.7		2.89832e-05		12.4402	4.35941e+06		1.46552	3.72721e-06	12.9839	85147		1.46438	1.11868e-05	13.7199	52028.2
1.46916	1.17371e-05	15.727	-1.0737e+07		1.46938	2.65235e-05	13.819	76015		1.46756	5.89849e-05	14.0097	63188.1		2.81911e-05		12.4443	4.06302e+06		1.46961	3.32497e-06	12.988	84979.4		1.46848	1.17078e-05	13.724	51934.5
1.47326	1.14819e-05	15.7311	-4.76835e+06		1.47347	2.62872e-05	13.8231	75007.4		1.47166	5.95686e-05	14.0138	63165.3		2.7541e-05		12.4484	3.98754e+06		1.47371	2.72463e-06	12.9921	84265.5		1.47257	1.24179e-05	13.7281	51875.8
1.47735	1.08941e-05	15.7352	-3.17911e+06		1.47757	2.5749e-05	13.8272	74457.4		1.47575	6.01584e-05	14.0179	63103		2.72068e-05		12.4525	4.10592e+06		1.4778	2.12585e-06	12.9962	83208.8		1.47667	1.32137e-05	13.7322	51846
1.48145	1.0072e-05	15.7393	-2.43935e+06		1.48166	2.50734e-05	13.8313	73823.6		1.47985	6.07122e-05	14.022	63053.6		2.73855e-05		12.4566	4.49573e+06		1.4819	1.56159e-06	13.0003	81859.8		1.48076	1.40331e-05	13.7362	51826.9
1.48554	9.25894e-06	15.7434	-2.00715e+06		1.48576	2.43538e-05	13.8354	73313.9		1.48394	6.12075e-05	14.0261	63028.7		2.78686e-05		12.4607	5.26073e+06		1.48599	1.08667e-06	13.0044	80950.8		1.48486	1.47875e-05	13.7403	51843.3
1.48964	8.55901e-06	15.7475	-1.74154e+06		1.48985	2.38973e-05	13.8395	73183.3		1.48804	6.15177e-05	14.0302	62972.5		2.84476e-05		12.4648	6.95048e+06		1.49009	1.04898e-06	13.0085	80926.6		1.48895	1.5452e-05	13.7444	51860.8
1.49373	7.94025e-06	15.7516	-1.53725e+06		1.49395	2.39436e-05	13.8436	73171.1		1.49213	6.15064e-05	14.0343	62893.8		2.90348e-05		12.4689	1.21653e+07		1.49418	1.40398e-06	13.0126	81214.5		1.49305	1.58023e-05	13.7485	51897.7
1.49783	7.37095e-06	15.7557	-1.40039e+06		1.49804	2.4235e-05	13.8477	73060.1		1.49623	6.11821e-05	14.0384	62811.4		2.95165e-05		12.473	1.69129e+08		1.49828	1.93257e-06	13.0167	81093.1		1.49714	1.58801e-05	13.7526	51929.3
1.50192	6.83559e-06	15.7598	-1.30931e+06		1.50214	2.45703e-05	13.8518	72574.5		1.50032	6.06605e-05	14.0425	62764.5		2.98579e-05		12.4771	-1.18799e+07		1.50237	2.3683e-06	13.0208	80868.6		1.50124	1.5858e-05	13.7567	51960.2
1.50602	6.32807e-06	15.7639	-1.22087e+06		1.50623	2.49059e-05	13.8559	71784.7		1.50442	6.00679e-05	14.0465	62704.3		2.9999e-05		12.4812	-5.40645e+06		1.50647	2.62787e-06	13.0249	80238.4		1.50533	1.58058e-05	13.7608	52029
1.51011	5.62361e-06	15.768	-1.13554e+06		1.51033	2.51384e-05	13.86	70930.6		1.50851	5.95536e-05	14.0506	62589.3		3.01673e-05		12.4853	-3.40507e+06		1.51056	2.9005e-06	13.029	79672.7		1.50943	1.58634e-05	13.7649	52085.2
1.51421	4.7272e-06	15.7721	-1.08084e+06		1.51442	2.52309e-05	13.8641	70188.9		1.51261	5.91672e-05	14.0547	62560.5		3.05721e-05		12.4893	-2.47269e+06		1.51466	3.16706e-06	13.0331	79067.7		1.51352	1.59797e-05	13.769	52146.1
1.5183	3.96844e-06	15.7762	-1.04155e+06		1.51852	2.51831e-05	13.8682	69599.5		1.5167	5.8934e-05	14.0588	62450.8		3.12422e-05		12.4934	-1.97548e+06		1.51875	3.38528e-06	13.0372	78783.7		1.51762	1.60834e-05	13.7731	52197.4
1.5224	3.42409e-06	15.7803	-984692		1.52261	2.53484e-05	13.8723	69085.9		1.5208	5.87576e-05	14.0629	62412.1		3.20581e-05		12.4975	-1.56981e+06		1.52285	3.53512e-06	13.0412	78801.9		1.52171	1.6165e-05	13.7772	52256.2
1.52649	3.0195e-06	15.7844	-937741		1.52671	2.57571e-05	13.8764	68569.5		1.52489	5.85907e-05	14.067	62342.5		3.29031e-05		12.5016	-1.32521e+06		1.52694	3.49476e-06	13.0453	78494.9		1.52581	1.62076e-05	13.7813	52313.8
1.53059	2.68609e-06	15.7885	-915635		1.5308	2.63472e-05	13.8805	68151.4		1.52899	5.84157e-05	14.0711	62223.9		3.3748e-05		12.5057	-1.13429e+06		1.53104	3.27569e-06	13.0494	78101.1		1.5299	1.63943e-05	13.7854	52321.9
1.53468	2.40206e-06	15.7926	-889047		1.5349	2.72355e-05	13.8846	67523.5		1.53308	5.82028e-05	14.0752	62123.4		3.45946e-05		12.5098	-1.00845e+06		1.53513	3.07835e-06	13.0535	77863		1.534	1.69657e-05	13.7895	52298.6
1.53878	2.16599e-06	15.7967	-867437		1.53899	2.82179e-05	13.8887	66992.6		1.53718	5.79436e-05	14.0793	62057.1		3.55329e-05		12.5139	-917032		1.53923	3.00207e-06	13.0576	77865.2		1.53809	1.78131e-05	13.7936	52294.5
1.54287	1.9758e-06	15.8008	-846921		1.54309	2.91826e-05	13.8928	66649.8		1.54127	5.75843e-05	14.0834	61963.4		3.64773e-05		12.518	-851250		1.54332	3.06018e-06	13.0617	77818.5		1.54219	1.8676e-05	13.7977	52290.2
1.54697	1.88195e-06	15.8049	-826828		1.54718	3.00791e-05	13.8968	66325.8		1.54537	5.7265e-05	14.0875	61853.2		3.72852e-05		12.5221	-799567		1.54742	3.28686e-06	13.0658	77928.4		1.54628	1.94768e-05	13.8018	52277.5
1.55106	1.99401e-06	15.8089	-806232		1.55128	3.08888e-05	13.9009	65863.5		1.54946	5.70698e-05	14.0916	61751.4		3.79249e-05		12.5262	-757520		1.55151	3.49553e-06	13.0699	78164.2		1.55038	2.01591e-05	13.8059	52220.1
1.55516	2.2598e-06	15.813	-809749		1.55537	3.15695e-05	13.905	65514.1		1.55356	5.69802e-05	14.0957	61629.4		3.82982e-05		12.5303	-735682		1.55561	3.60207e-06	13.074	78424.4		1.55447	2.07244e-05	13.81	52221.8
1.55925	2.54782e-06	15.8171	-809842		1.55947	3.21712e-05	13.9091	65059.1		1.55765	5.69279e-05	14.0998	61485.3		3.85342e-05		12.5344	-720703		1.5597	3.50279e-06	13.0781	78219.1		1.55857	2.13162e-05	13.8141	52160
1.56335	2.8185e-06	15.8212	-804866		1.56356	3.27265e-05	13.9132	64726.1		1.56175	5.6952e-05	14.1039	61352.8		3.87109e-05		12.5385	-693487		1.5638	3.2122e-06	13.0822	77842.2		1.56266	2.19462e-05	13.8181	52013.7
1.56744	3.05317e-06	15.8253	-801794		1.56766	3.32221e-05	13.9173	64278.7		1.56584	5.72011e-05	14.108	61189.3		3.88089e-05		12.5426	-677882		1.56789	2.78803e-06	13.0863	77548.7		1.56676	2.25931e-05	13.8222	51909.4
1.57154	3.18176e-06	15.8294	-797231		1.57175	3.36378e-05	13.9214	63770.9		1.56994	5.75683e-05	14.1121	61022.1		3.88303e-05		12.5467	-666913		1.57199	2.34859e-06	13.0904	77394.3		1.57085	2.32767e-05	13.8263	51792.6
1.57563	3.22553e-06	15.8335	-790495		1.57585	3.39706e-05	13.9255	63473.3		1.57403	5.79239e-05	14.1162	60942.5		3.88074e-05		12.5508	-663221		1.57608	2.10728e-06	13.0945	77521.4		1.57495	2.4023e-05	13.8304	51648.4
1.57973	3.24336e-06	15.8376	-786018		1.57994	3.41391e-05	13.9296	63257.6		1.57813	5.82431e-05	14.1203	60804.6		3.86912e-05		12.5549	-648112		1.58018	2.02176e-06	13.0986	77762.8		1.57904	2.48476e-05	13.8345	51505.2
1.58382	3.14662e-06	15.8417	-788221		1.58404	3.40023e-05	13.9337	62912.7		1.58222	5.84635e-05	14.1243	60666.2		3.84596e-05		12.559	-628322		1.58427	1.99872e-06	13.1027	77938.6		1.58314	2.5732e-05	13.8386	51383.9
1.58791	3.00903e-06	15.8458	-802950		1.58813	3.37526e-05	13.9378	62580.5		1.58632	5.83545e-05	14.1284	60487.1		3.81542e-05		12.5631	-617162		1.58836	1.97431e-06	13.1068	78143.9		1.58723	2.65322e-05	13.8427	51263.6
1.59201	2.89488e-06	15.8499	-818317		1.59223	3.34057e-05	13.9419	62263.6		1.59041	5.78647e-05	14.1325	60354.9		3.78351e-05		12.5672	-606843		1.59246	1.92961e-06	13.1109	78337.3		1.59133	2.71948e-05	13.8468	51141.6
1.5961	2.8082e-06	15.854	-821779		1.59632	3.29738e-05	13.946	61847.5		1.59451	5.71927e-05	14.1366	60175.7		3.74859e-05		12.5712	-588859		1.59655	1.84921e-06	13.115	78332.7		1.59542	2.76593e-05	13.8509	51031.2
1.6002	2.78142e-06	15.8581	-823345		1.60042	3.27443e-05	13.9501	61543.8		1.5986	5.64874e-05	14.1407	60009.2		3.72847e-05		12.5753	-577812		1.60065	1.70988e-06	13.1191	78118.3		1.59952	2.78853e-05	13.855	50932.6
1.60429	2.86112e-06	15.8622	-848846		1.60451	3.28671e-05	13.9542	61360.1		1.60269	5.602e-05	14.1448	59871.4		3.73432e-05		12.5794	-569208		1.60474	1.50695e-06	13.1231	78221.6		1.60361	2.7934e-05	13.8591	50851.2
1.60839	2.99186e-06	15.8663	-865525		1.60861	3.32155e-05	13.9583	61000.3		1.60679	5.59613e-05	14.1489	59746.6		3.77437e-05		12.5835	-566831		1.60884	1.18676e-06	13.1272	78269.4		1.60771	2.7848e-05	13.8632	50796.9
1.61248	3.10846e-06	15.8704	-884835		1.6127	3.36557e-05	13.9624	60706.4		1.61088	5.61963e-05	14.153	59623.7		3.83067e-05		12.5876	-564448		1.61293	8.51928e-07	13.1313	78459.3		1.6118	2.77561e-05	13.8673	50769.6
1.61658	3.19689e-06	15.8745	-893754		1.6168	3.41103e-05	13.9665	60453.6		1.61498	5.64459e-05	14.1571	59496.4		3.88587e-05		12.5917	-558098		1.61703	8.21837e-07	13.1354	79010.3		1.6159	2.76946e-05	13.8714	50774.3
1.62067	3.2247e-06	15.8786	-903809		1.62089	3.45502e-05	13.9706	60219.1		1.61907	5.66186e-05	14.1612	59389.3		3.93656e-05		12.5958	-550813		1.62112	9.63048e-07	13.1395	79399.9		1.61999	2.75688e-05	13.8755	50762.2
1.62477	3.10481e-06	15.8827	-910196		1.62499	3.49724e-05	13.9747	59880.9		1.62317	5.66375e-05	14.1653	59257.8		3.95115e-05		12.5999	-544716		1.62522	1.14484e-06	13.1436	79597.7		1.62409	2.73444e-05	13.8796	50812.8
1.62886	2.96443e-06	15.8867	-909972		1.62908	3.53768e-05	13.9787	59619.1		1.62726	5.65035e-05	14.1694	59028.7		3.92822e-05		12.604	-539592		1.62931	1.3878e-06	13.1477	79635.8		1.62818	2.70623e-05	13.8837	50918.9
1.63296	2.82579e-06	15.8908	-925938		1.63318	3.57859e-05	13.9828	59390.9		1.63136	5.6332e-05	14.1735	58885.4		3.88292e-05		12.6081	-529170		1.63341	1.65415e-06	13.1518	79644.1		1.63228	2.67683e-05	13.8878	51032.8
1.63705	2.66874e-06	15.8949	-958856		1.63727	3.61817e-05	13.9869	59149.7		1.63545	5.62777e-05	14.1776	58754.8		3.84332e-05		12.6122	-518963		1.6375	1.92152e-06	13.1559	79384		1.63637	2.63859e-05	13.8919	51192.9
1.64115	2.51634e-06	15.899	-992952		1.64137	3.65652e-05	13.991	58929.9		1.63955	5.65317e-05	14.1817	58642.2		3.81433e-05		12.6163	-511813		1.6416	2.17494e-06	13.16	79481.2		1.64047	2.57561e-05	13.8959	51392.9
1.64524	2.37798e-06	15.9031	-1.01733e+06		1.64546	3.68984e-05	13.9951	58701.5		1.64364	5.70422e-05	14.1858	58450.5		3.79318e-05		12.6204	-503112		1.64569	2.40867e-06	13.1641	79919.5		1.64456	2.50249e-05	13.9	51625.2
1.64934	2.08096e-06	15.9072	-1.0078e+06		1.64955	3.7165e-05	13.9992	58477.6		1.64774	5.76213e-05	14.1899	58306.1		3.78992e-05		12.6245	-491039		1.64979	2.61629e-06	13.1682	79894.7		1.64865	2.42799e-05	13.9041	51879.1
1.65343	1.88102e-06	15.9113	-1.00255e+06		1.65365	3.73895e-05	14.0033	58262.7		1.65183	5.81847e-05	14.194	58190.6		3.79434e-05		12.6286	-480647		1.65388	2.66471e-06	13.1723	79843.8		1.65275	2.32647e-05	13.9082	52142.8
1.65753	1.82459e-06	15.9154	-1.02338e+06		1.65774	3.76234e-05	14.0074	58062.5		1.65593	5.87158e-05	14.1981	58007.2		3.82055e-05		12.6327	-470705		1.65798	2.60817e-06	13.1764	80259.1		1.65684	2.21606e-05	13.9123	52408.5
1.66162	1.87263e-06	15.9195	-1.04899e+06		1.66184	3.78658e-05	14.0115	57845.2		1.66002	5.92132e-05	14.2022	57844.9		3.86322e-05		12.6368	-460738		1.66207	2.71977e-06	13.1805	80383.1		1.66094	2.13277e-05	13.9164	52652.5
1.66572	1.98092e-06	15.9236	-1.04363e+06		1.66593	3.80337e-05	14.0156	57600.8		1.66412	5.95248e-05	14.2062	57672.2		3.90397e-05		12.6409	-451138		1.66617	3.03298e-06	13.1846	80425.4		1.66503	2.09533e-05	13.9205	52831.1
1.66981	2.11486e-06	15.9277	-1.06934e+06		1.67003	3.80986e-05	14.0197	57373.6		1.66821	5.93559e-05	14.2103	57501.8		3.93776e-05		12.645	-442780		1.67026	3.73508e-06	13.1887	80277.6		1.66913	2.09741e-05	13.9246	52917.8
1.67391	2.23924e-06	15.9318	-1.11913e+06		1.67412	3.81215e-05	14.0238	57148		1.67231	5.89422e-05	14.2144	57344.4		3.93895e-05		12.649	-439427		1.67436	4.5928e-06	13.1928	80652.8		1.67322	2.11348e-05	13.9287	52886.1
1.678	2.34221e-06	15.9359	-1.118e+06		1.67822	3.81346e-05	14.0279	56951.1		1.6764	5.84988e-05	14.2185	57182.7		3.90492e-05		12.6531	-435928		1.67845	5.42303e-06	13.1969	80842.9		1.67732	2.13075e-05	13.9328	52761.6
1.6821	2.3913e-06	15.94	-1.103e+06		1.68231	3.81054e-05	14.032	56727		1.6805	5.8056e-05	14.2226	57060.3		3.8334e-05		12.6572	-428613		1.68255	6.0175e-06	13.201	80951.7		1.68141	2.14638e-05	13.9369	52471.8
1.68619	2.25296e-06	15.9441	-1.0989e+06		1.68641	3.8021e-05	14.0361	56568.3		1.68459	5.75922e-05	14.2267	56863.9		3.74062e-05		12.6613	-422463		1.68664	6.30481e-06	13.205	81002.3		1.68551	2.15989e-05	13.941	52014.5
1.69029	1.8765e-06	15.9482	-1.13478e+06		1.6905	3.76731e-05	14.0402	56405.1		1.68869	5.70295e-05	14.2308	56674.1		3.64078e-05		12.6654	-416650		1.69074	6.01116e-06	13.2091	81124.8		1.6896	2.1737e-05	13.9451	51405.7
1.69438	1.56681e-06	15.9523	-1.19114e+06		1.6946	3.69975e-05	14.0443	56203.6		1.69278	5.63079e-05	14.2349	56493.4		3.55559e-05		12.6695	-410915		1.69483	5.43705e-06	13.2132	81255.5		1.6937	2.18633e-05	13.9492	50707.9
1.69848	1.35869e-06	15.9564	-1.21061e+06		1.69869	3.61673e-05	14.0484	56021.7		1.69688	5.54423e-05	14.239	56297.2		3.48823e-05		12.6736	-408011		1.69893	4.98801e-06	13.2173	81231.8		1.69779	2.1968e-05	13.9533	49955.3
1.70257	1.1884e-06	15.9605	-1.18951e+06		1.70279	3.55299e-05	14.0525	55843.8		1.70097	5.45666e-05	14.2431	56166.9		3.43583e-05		12.6777	-405776		1.70302	4.83083e-06	13.2214	81334.2		1.70189	2.18895e-05	13.9574	49162.1
1.70667	1.04588e-06	15.9646	-1.17156e+06		1.70688	3.51431e-05	14.0565	55646.9		1.70507	5.38569e-05	14.2472	55994.1		3.39455e-05		12.6818	-402769		1.70712	5.00284e-06	13.2255	81531.1		1.70598	2.17044e-05	13.9615	48324.9
1.71076	1.17086e-06	15.9686	-1.1683e+06		1.71098	3.48918e-05	14.0606	55494.1		1.70916	5.3233e-05	14.2513	55856.2		3.37084e-05		12.6859	-400427		1.71121	5.49087e-06	13.2296	81578.6		1.71008	2.14668e-05	13.9656	47542
1.71486	1.57068e-06	15.9727	-1.18213e+06		1.71507	3.4662e-05	14.0647	55281.5		1.71326	5.26352e-05	14.2554	55711.6		3.35448e-05		12.69	-399433		1.71531	6.32775e-06	13.2337	81712.6		1.71417	2.11744e-05	13.9697	46831
1.71895	2.06866e-06	15.9768	-1.1746e+06		1.71917	3.44212e-05	14.0688	55067.3		1.71735	5.20272e-05	14.2595	55574.5		3.33592e-05		12.6941	-408920		1.7194	7.25124e-06	13.2378	81832.9		1.71827	2.08288e-05	13.9738	46142.7
1.72305	2.57613e-06	15.9809	-1.1599e+06		1.72326	3.4025e-05	14.0729	54897.3		1.72145	5.13922e-05	14.2636	55391.4		3.31375e-05		12.6982	-423871		1.7235	8.09124e-06	13.2419	82038.5		1.72236	2.03782e-05	13.9778	45510.3
1.72714	2.8713e-06	15.985	-1.15042e+06		1.72736	3.34593e-05	14.077	54701.4		1.72554	5.08363e-05	14.2677	55220		3.2862e-05		12.7023	-423505		1.72759	8.83104e-06	13.246	81954.5		1.72646	1.98533e-05	13.9819	44981.5
1.73124	2.87438e-06	15.9891	-1.25412e+06		1.73145	3.28286e-05	14.0811	54576.1		1.72964	5.03961e-05	14.2718	55091.1		3.25455e-05		12.7064	-421481		1.73169	9.3574e-06	13.2501	81785.4		1.73055	1.93501e-05	13.986	44484.6
1.73533	2.57891e-06	15.9932	-1.24511e+06		1.73555	3.21703e-05	14.0852	54406		1.73373	5.01142e-05	14.2759	54936.5		3.21988e-05		12.7105	-422600		1.73578	9.65957e-06	13.2542	81756.3		1.73465	1.91506e-05	13.9901	44001.3
1.73943	1.98872e-06	15.9973	-1.21984e+06		1.73964	3.14356e-05	14.0893	54243.6		1.73783	5.00072e-05	14.28	54777.7		3.17858e-05		12.7146	-427566		1.73988	9.81449e-06	13.2583	81753.7		1.73874	1.95158e-05	13.9942	43522.8
1.74352	1.05212e-06	16.0014	-1.21029e+06		1.74374	3.06395e-05	14.0934	54057.2		1.74192	5.01452e-05	14.2841	54702.6		3.14395e-05		12.7187	-433028		1.74397	9.8798e-06	13.2624	81719.8		1.74284	2.01087e-05	13.9983	43061.5
1.74762	2.29961e-07	16.0055	-1.20443e+06		1.74783	2.98379e-05	14.0975	53894.6		1.74602	5.04183e-05	14.2881	54594		3.12717e-05		12.7228	-433673		1.74807	9.84021e-06	13.2665	81667.6		1.74693	2.0695e-05	14.0024	42633.8
1.75171	-2.02147e-07	16.0096	-1.21947e+06		1.75193	2.90479e-05	14.1016	53745.9		1.75011	5.07288e-05	14.2922	54479.4		3.13382e-05		12.7269	-435493		1.75216	9.81516e-06	13.2706	81549.5		1.75103	2.11226e-05	14.0065	42239.8
1.75581	-4.70874e-07	16.0137	-1.22781e+06		1.75602	2.8203e-05	14.1057	53604.2		1.75421	5.09037e-05	14.2963	54324		3.15587e-05		12.7309	-435317		1.75626	9.8156e-06	13.2747	81411		1.75512	2.13441e-05	14.0106	41923.9
1.7599	-6.99922e-07	16.0178	-1.274e+06		1.76012	2.7359e-05	14.1098	53456.6		1.7583	5.08818e-05	14.3004	54195		3.1854e-05		12.735	-427919		1.76035	9.78152e-06	13.2788	81222.3		1.75922	2.11131e-05	14.0147	41677.5
1.764	-9.07948e-07	16.0219	-1.3744e+06		1.76421	2.67117e-05	14.1139	53293.4		1.7624	5.06364e-05	14.3045	54116.6		3.22951e-05		12.7391	-422124		1.76445	9.69767e-06	13.2828	81110.4		1.76331	2.03827e-05	14.0188	41535.8
1.76809	-1.10145e-06	16.026	-1.40199e+06		1.76831	2.64388e-05	14.118	53146.7		1.76649	5.01638e-05	14.3086	53980.7		3.27164e-05		12.7432	-418334		1.76854	9.50866e-06	13.2869	81048.3		1.76741	1.93474e-05	14.0229	41505.2
1.77218	-1.43226e-06	16.0301	-1.36781e+06		1.7724	2.6319e-05	14.1221	53023		1.77059	4.95848e-05	14.3127	53957.4		3.30328e-05		12.7473	-415381		1.77263	9.0301e-06	13.291	80901.8		1.7715	1.82276e-05	14.027	41563.3
1.77628	-1.87254e-06	16.0342	-1.33936e+06		1.7765	2.62328e-05	14.1262	52867.1		1.77468	4.89205e-05	14.3168	53870		3.31493e-05		12.7514	-417787		1.77673	8.5441e-06	13.2951	80727		1.7756	1.71913e-05	14.0311	41705
1.78037	-2.27243e-06	16.0383	-1.32187e+06		1.78059	2.61828e-05	14.1303	52711.8		1.77878	4.82559e-05	14.3209	53792.3		3.28054e-05		12.7555	-420153		1.78082	8.35947e-06	13.2992	80471.4		1.77969	1.63007e-05	14.0352	41924.7
1.78447	-2.47441e-06	16.0424	-1.33563e+06		1.78469	2.61493e-05	14.1344	52569.5		1.78287	4.76246e-05	14.325	53751.9		3.20293e-05		12.7596	-417981		1.78492	8.58054e-06	13.3033	80272.6		1.78379	1.56952e-05	14.0393	42194
1.78856	-2.5713e-06	16.0465	-1.42071e+06		1.78878	2.60526e-05	14.1384	52431.8		1.78697	4.70212e-05	14.3291	53685.6		3.10877e-05		12.7637	-411452		1.78901	9.0379e-06	13.3074	80064.9		1.78788	1.55279e-05	14.0434	42489
1.79266	-2.63896e-06	16.0505	-1.62943e+06		1.79288	2.58652e-05	14.1425	52258.5		1.79106	4.66364e-05	14.3332	53625.9		3.0369e-05		12.7678	-403562		1.79311	9.57594e-06	13.3115	79964.8		1.79198	1.57653e-05	14.0475	42805.3
1.79675	-2.73285e-06	16.0546	-2.13384e+06		1.79697	2.55003e-05	14.1466	52125.6		1.79515	4.64909e-05	14.3373	53612.8		3.00352e-05		12.7719	-396316		1.7972	1.00908e-05	13.3156	79650		1.79607	1.6168e-05	14.0516	43134.8
1.80085	-2.87278e-06	16.0587	-2.58259e+06		1.80107	2.52385e-05	14.1507	52001.9		1.79925	4.64705e-05	14.3414	53581.7		2.99092e-05		12.776	-390350		1.8013	1.05533e-05	13.3197	79301.5		1.80017	1.65781e-05	14.0556	43432.8
1.80494	-2.97473e-06	16.0628	-2.64331e+06		1.80516	2.52353e-05	14.1548	51875.9		1.80334	4.65744e-05	14.3455	53522.3		2.98129e-05		12.7801	-387969		1.80539	1.09485e-05	13.3238	79088.8		1.80426	1.69669e-05	14.0597	43766
1.80904	-2.78562e-06	16.0669	-2.73162e+06		1.80926	2.53843e-05	14.1589	51762.1		1.80744	4.67184e-05	14.3496	53512.3		2.97057e-05		12.7842	-389429		1.80949	1.11721e-05	13.3279	78880		1.80836	1.73317e-05	14.0638	44152.7
1.81313	-2.32288e-06	16.071	-2.91748e+06		1.81335	2.56775e-05	14.163	51629.9		1.81153	4.67804e-05	14.3537	53563.4		2.95629e-05		12.7883	-391696		1.81358	1.11844e-05	13.332	78641.1		1.81245	1.76561e-05	14.0679	44612.1
1.81723	-1.69631e-06	16.0751	-3.1031e+06		1.81745	2.62087e-05	14.1671	51502.7		1.81563	4.68631e-05	14.3578	53543.6		2.92785e-05		12.7924	-396682		1.81768	1.11154e-05	13.3361	78307.9		1.81655	1.79351e-05	14.072	45162.3
1.82132	-9.3752e-07	16.0792	-3.28828e+06		1.82154	2.68228e-05	14.1712	51379.9		1.81972	4.69721e-05	14.3619	53476.4		2.87504e-05		12.7965	-402888		1.82177	1.10222e-05	13.3402	77987.1		1.82064	1.79792e-05	14.0761	45921.2
1.82542	-1.74693e-07	16.0833	-3.55645e+06		1.82564	2.74057e-05	14.1753	51251.5		1.82382	4.70758e-05	14.3659	53376.1		2.81302e-05		12.8006	-381938		1.82587	1.08643e-05	13.3443	77736.1		1.82474	1.79374e-05	14.0802	47044
1.82951	5.38928e-07	16.0874	-4.78202e+06		1.82973	2.7945e-05	14.1794	51135.6		1.82791	4.71709e-05	14.37	53347.5		2.75671e-05		12.8047	-380626		1.82996	1.07947e-05	13.3484	77519.2		1.82883	1.78948e-05	14.0843	48648.8
1.83361	1.17048e-06	16.0915	-1.09151e+07		1.83383	2.84519e-05	14.1835	51021.7		1.83201	4.72461e-05	14.3741	53249.4		2.72077e-05		12.8087	-381783		1.83406	1.08769e-05	13.3525	77231.2		1.83293	1.7844e-05	14.0884	50984.8
1.8377	1.51383e-06	16.0956	-1.15796e+07		1.83792	2.8981e-05	14.1876	50904.1		1.8361	4.71814e-05	14.3782	53227.5		2.71394e-05		12.8128	-384948		1.83815	1.11134e-05	13.3566	76836		1.83702	1.77825e-05	14.0925	54476.7
1.8418	1.70772e-06	16.0997	-1.24879e+07		1.84201	2.95014e-05	14.1917	50794.8		1.8402	4.67825e-05	14.3823	53195.2		2.72332e-05		12.8169	-389077		1.84225	1.14554e-05	13.3607	76597.4		1.84111	1.77096e-05	14.0966	59813.7
1.84589	1.84206e-06	16.1038	-1.4613e+07		1.84611	2.99769e-05	14.1958	50692.4		1.84429	4.60283e-05	14.3864	53103.5		2.74155e-05		12.821	-394821		1.84634	1.18065e-05	13.3647	76354.1		1.84521	1.75238e-05	14.1007	68144.3
1.84999	1.91591e-06	16.1079	-1.36403e+07		1.8502	3.04036e-05	14.1999	50598.6		1.84839	4.5148e-05	14.3905	52997.5		2.76355e-05		12.8251	-400550		1.85044	1.21354e-05	13.3688	75968		1.8493	1.70258e-05	14.1048	81589.8
1.85408	1.80428e-06	16.112	-1.5083e+07		1.8543	3.05789e-05	14.204	50500.1		1.85248	4.44817e-05	14.3946	52850.3		2.7721e-05		12.8292	-406307		1.85453	1.24079e-05	13.3729	75625.6		1.8534	1.63764e-05	14.1089	104869
1.85818	1.74513e-06	16.1161	-1.69897e+07		1.85839	3.05458e-05	14.2081	50387.4		1.85658	4.40257e-05	14.3987	52700.5		2.7613e-05		12.8333	-413858		1.85863	1.24849e-05	13.377	75263.1		1.85749	1.58128e-05	14.113	150486
1.86227	1.76684e-06	18.5198	9.56964e+07		1.86249	3.04491e-05	14.2122	50292		1.86067	4.38106e-05	14.4028	52612.5		2.72631e-05		12.8374	-422460		1.86272	1.23457e-05	13.3811	75068.4		1.86159	1.53872e-05	14.1171	267118
1.86637	1.80576e-06	18.5239	4.8642e+07		1.86658	3.03932e-05	14.2163	50205.4		1.86477	4.37069e-05	14.4069	52507.1		2.69539e-05		12.8415	-429257		1.86682	1.21441e-05	13.3852	74734.7		1.86568	1.52074e-05	14.1212	1.00047e+06
1.87046	1.8529e-06	18.528	9.40342e+08		1.87068	3.03827e-05	14.2203	50120.1		1.86886	4.36232e-05	14.411	52422.7		2.67474e-05		12.8456	-433872		1.87091	1.19412e-05	13.3893	74382		1.86978	1.52872e-05	14.1253	-686013
1.87456	1.74311e-06	18.5607	-2.25932e+06		1.87477	3.05786e-05	14.2244	50031.4		1.87296	4.35417e-05	14.4151	52333.1		2.65882e-05		12.8497	-438108		1.87501	1.16628e-05	13.3934	74095.2		1.87387	1.55134e-05	14.1294	-280815
1.87865	1.34311e-06	18.5648	-2.47218e+06		1.87887	3.10698e-05	14.2285	49945.8		1.87705	4.34587e-05	14.4192	52201.9		2.64643e-05		12.8538	-443236		1.8791	1.1478e-05	13.3975	73792.8		1.87797	1.57809e-05	14.1335	-188508
1.88275	7.40764e-07	18.5689	-3.34915e+06		1.88296	3.17209e-05	14.2326	49858.1		1.88115	4.32976e-05	14.4233	52115.3		2.65823e-05		12.8579	-453364		1.8832	1.15821e-05	13.4016	73485.5		1.88206	1.60333e-05	14.1375	-149257
1.88684	-1.57847e-08	18.573	-4.54051e+06		1.88706	3.25658e-05	14.2367	49768.7		1.88524	4.31362e-05	14.4274	51931.6		2.67757e-05		12.862	-462208		1.88729	1.20304e-05	13.4057	73147.4		1.88616	1.62587e-05	14.1416	-128395
1.89094	-8.75172e-07	18.5771	-1.06162e+07		1.89115	3.34732e-05	14.2408	49683.3		1.88934	4.30058e-05	14.4315	51864.5		2.69333e-05		12.8661	-457720		1.89139	1.26115e-05	13.4098	72776.3		1.89025	1.64298e-05	14.1457	-115859
1.89503	-1.66794e-06	18.5812	-5.3301e+06		1.89525	3.43275e-05	14.2449	49597.8		1.89343	4.28979e-05	14.4356	51702.4		2.70282e-05		12.8702	-452986		1.89548	1.32007e-05	13.4139	72458.7		1.89435	1.66427e-05	14.1498	-107772
1.89913	-2.28097e-06	18.5853	-3.48669e+06		1.89934	3.5114e-05	14.249	49518.9		1.89753	4.27889e-05	14.4397	51612.2		2.69016e-05		12.8743	-451966		1.89958	1.36739e-05	13.418	72184.7		1.89844	1.71742e-05	14.1539	-102315
1.90322	-2.80462e-06	18.5894	-3.08229e+06		1.90344	3.57351e-05	14.2531	49457.4		1.90162	4.2669e-05	14.4438	51516.4		2.65272e-05		12.8784	-453694		1.90367	1.39891e-05	13.4221	71900.4		1.90254	1.79028e-05	14.158	-98492.6
[truncated: 6,737 more rows]

## Sheet: Figure 3a
DP_X	DP_Y	Fit_X	Fit_Y	NDH_X	NDH_Y
0.083333	0.010868	0.019224	-10.4097	0.115896	-10.3161
0.1	0.006343	0.115896	-10.4026	0.213478	-10.3554
[truncated: 2,906 more rows]

## Sheet: Figure 3b
DP_X	DP_Y	Fit_X	Fit_Y	NDH_X	NDH_Y
[truncated: 2,908 more rows]

## Sheet: Figure 3c
DP_X	DP_Y	Fit_X	Fit_Y	NDH_X	NDH_Y
[truncated: 2,908 more rows]

[truncated: 20 more sheets: Figure 6d, SI Fig 1a, SI Fig 1b, SI Fig 2a, SI Fig 2b, SI Fig 2d, SI Fig 3a, SI Fig 3b, SI Fig 3c, SI Fig 3d, SI Fig 4a, SI Fig 4b, SI Fig 5a, SI Fig 5b, SI Fig 6a, SI Fig 6b, SI Fig 6c, SI Fig 8a, SI Fig 8b, SI Fig 9]
